# Supplementary material for: Evolution of high-molecular-mass hyaluronic acid is associated with subterranean lifestyle
Source: Nat Commun. 2023 Dec 5;14:8054. doi: 10.1038/s41467-023-43623-2 (PMC10698142; doi:10.1038/s41467-023-43623-2)
Supplement: Supplementary file 4 — Supplementary Data 1 [file 41467_2023_43623_MOESM4_ESM.xlsx]

## Sheet: GP
Transcript id	Gene name	Null_np	Null_Ln	Alternative_np	Alternative_Ln	Foreground w2	Proportion	Degree number	X2.L	P.value	FDR	PPS interval
ENST00000313654	LAMA3	36	-55355.5	37	-55325.7	6.35792	0.01627	1	59.5382	1.1995e-14	9.10021e-12	13.5
ENST00000389722	SPTB	36	-34555.8	37	-34538.5	46.4346	0.00063	1	34.5434	4.1686e-09	1.35539e-06	34
ENST00000296585	ITGA2	34	-21240.1	35	-21223.2	999	0.00252	1	33.7737	6.1909e-09	1.76131e-06	22
ENST00000295550	COL6A3	32	-52549.5	33	-52533	31.8087	0.00118	1	32.8727	9.8396e-09	2.48833e-06	64
ENST00000388887	STAB2	36	-48634.7	37	-48620.5	27.4633	0.00751	1	28.2759	1.052e-07	1.99529e-05	16.5
ENST00000322088	PPP2R1A	36	-8033.49	37	-8021.16	999	3e-05	1	24.66	6.8388e-07	9.15595e-05	14
ENST00000257408	KLB	30	-16417.9	31	-16406.1	364.695	0.00233	1	23.6922	1.1304e-06	0.000142933	17
ENST00000648172	DLG4	32	-7142.48	33	-7131.36	998.999	0.00013	1	22.2349	2.4125e-06	0.000288992	13
ENST00000336811	ANG	36	-3369.99	37	-3358.94	1	0.04609	1	22.1064	2.5795e-06	0.000293547	34
ENST00000391929	IL24	28	-2956.49	29	-2945.86	998.997	0.02047	1	21.2501	4.0308e-06	0.000436862	30
ENST00000562522	ITGAX	24	-18223.4	25	-18213.5	49.3111	0.00613	1	19.8467	8.3907e-06	0.000830314	97
ENST00000332312	EMILIN3	36	-12157.6	37	-12147.9	389.762	0.00177	1	19.4322	1.0424e-05	0.000988543	88
ENST00000412477	ARRB2	34	-4550.1	35	-4540.61	999	0.00032	1	18.9805	1.3206e-05	0.00115603	45
ENST00000265970	PIK3C2A	36	-23420.9	37	-23411.8	76.704	0.00117	1	18.1662	2.0244e-05	0.00170649	32
ENST00000243077	LRP1	36	-59338.6	37	-59329.7	680.391	1e-05	1	17.796	2.459e-05	0.00199882	394
ENST00000567835	ADGRG1	36	-12116.9	37	-12108.7	824.051	0.00133	1	16.4023	5.1222e-05	0.00402004	104
ENST00000547103	OTOGL	30	-29180.6	31	-29172.5	999	0.00032	1	16.2954	5.4196e-05	0.00403528	743
ENST00000262464	FBN2	28	-34512.8	29	-34504.9	155.349	7e-05	1	15.722	7.3366e-05	0.00491121	162
ENST00000372391	DLG5	36	-24722.7	37	-24714.9	998.999	0.00023	1	15.5898	7.8678e-05	0.00511607	49
ENST00000375559	F10	34	-8991.42	35	-8983.65	16.1432	0.00474	1	15.5366	8.0922e-05	0.00511607	59
ENST00000318602	A2M	30	-12444.4	31	-12436.8	16.0802	0.01277	1	15.2275	9.5304e-05	0.00586248	40
ENST00000271588	HMCN1	34	-92651.6	35	-92644.2	77.6246	0.00026	1	14.9203	0.00011215	0.00665234	43
ENST00000441802	FAT1	36	-82348.3	37	-82341.1	40.3371	0.0001	1	14.2982	0.00015601	0.00887697	65
ENST00000375651	HSPA1A	28	-8621.98	29	-8614.92	998.999	0.00051	1	14.1255	0.00017101	0.00949314	54.5
ENST00000360658	TLR9	36	-19113.2	37	-19106.3	682.93	0.00182	1	13.7909	0.00020432	0.0108147	165
ENST00000568565	ADAMTS17	34	-14946.1	35	-14939.3	82.4012	0.00028	1	13.6957	0.00021494	0.0111183	28
ENST00000287020	GDF6	26	-4101.34	27	-4094.7	999	0.0004	1	13.2856	0.00026745	0.013527	16
ENST00000372231	ANXA11	30	-6481.82	31	-6475.38	50.6291	0.00154	1	12.8905	0.00033026	0.0162429	16
ENST00000263847	OSBP	36	-10359.7	37	-10353.3	200.992	0.00035	1	12.8615	0.00033542	0.0162429	17
ENST00000646520	TNS1	36	-25244.1	37	-25237.7	999	0.00027	1	12.7265	0.00036052	0.0170947	100
ENST00000370008	STXBP3	36	-7312.48	37	-7306.28	163.522	0.00019	1	12.4003	0.00042927	0.0195404	50
ENST00000370565	CLCA2	36	-19766.9	37	-19760.9	999	0.00151	1	12.1197	0.00049892	0.0222655	76
ENST00000380059	SLC4A11	34	-13522.8	35	-13516.7	20.0664	0.00201	1	12.0757	0.00051084	0.0223591	45
ENST00000621492	SRCIN1	36	-14316.5	37	-14310.6	999	7e-05	1	11.687	0.00062939	0.0270281	253
ENST00000485303	NECTIN3	36	-6302.33	37	-6296.51	32.3326	0.001	1	11.6467	0.00064318	0.0271088	17
ENST00000672671	XIRP2	28	-53651.3	29	-53645.6	32.6881	0.00197	1	11.4224	0.00072563	0.0300279	308
ENST00000355814	SERPINA1	30	-9299.73	31	-9294.06	862.972	0.00897	1	11.3306	0.00076239	0.0305327	47
ENST00000261024	SLC40A1	36	-8951.89	37	-8946.22	998.999	0.0012	1	11.3251	0.00076466	0.0305327	26
ENST00000357164	GM2A	36	-4011.88	37	-4006.25	65.1627	0.00496	1	11.2442	0.00079873	0.0313433	25
ENST00000282588	ITGA1	34	-18072.6	35	-18067	17.2473	0.00104	1	11.1256	0.00085143	0.032845	80
ENST00000542575	SLC1A5	36	-8502.17	37	-8496.71	12.6387	0.00507	1	10.9173	0.00095273	0.0361402	19
ENST00000314888	TLN1	28	-26455.3	29	-26450	759.281	1e-05	1	10.6927	0.0010756	0.039317	Single_PSS
ENST00000373087	ZC3H12A	36	-10316.8	37	-10311.5	31.3071	0.00144	1	10.671	0.0010883	0.039317	29
ENST00000263071	SCARF1	34	-14271.1	35	-14265.8	7.4123	0.01504	1	10.5941	0.0011345	0.0403457	55
ENST00000053867	GRN	34	-10955.6	35	-10950.4	17.7153	0.01054	1	10.3278	0.0013104	0.0458842	29
ENST00000261944	CDHR2	36	-27494.2	37	-27489.1	8.13948	0.00999	1	10.2506	0.0013664	0.0467327	102
ENST00000242786	ADGRE5	30	-13385.8	31	-13380.7	998.969	0.00645	1	10.238	0.0013757	0.0467327	25
ENST00000395614	MEGF11	26	-11637.6	27	-11632.5	999	0.0001	1	10.1538	0.0014401	0.0470904	Single_PSS
ENST00000236040	P3H1	36	-9793.53	37	-9788.45	52.579	0.00074	1	10.1433	0.0014483	0.0470904	124
ENST00000340011	SPAM1	34	-9614.39	35	-9609.39	20.3453	0.01513	1	10.0053	0.0015609	0.0487483	50
ENST00000372484	CTSA	36	-7715.4	37	-7710.41	40.622	0.00107	1	9.996	0.0015688	0.0487483	47
ENST00000359337	PLXNB2	30	-26174.1	31	-26169.1	18.592	0.00031	1	9.97703	0.001585	0.0487483	31
ENST00000449131	BEST1	36	-7630.46	37	-7625.49	998.998	0.00362	1	9.94978	0.0016087	0.0487483	111
ENST00000311160	TNS3	32	-25647	33	-25642	22.188	0.00113	1	9.92801	0.0016278	0.0487483	47
ENST00000369850	FLNA	30	-32352.4	31	-32347.4	524.339	3e-05	1	9.87876	0.001672	0.0494217	439
ENST00000262407	ITGA2B	32	-19230.6	33	-19225.8	9.65184	0.00382	1	9.6244	0.0019201	0.0557101	58
ENST00000294724	AGL	34	-21317.9	35	-21313.1	999	0.00016	1	9.55291	0.0019963	0.0564364	129.5
ENST00000642238	PATJ	34	-30450.5	35	-30445.7	31.7465	0.0024	1	9.54175	0.0020085	0.0564364	150
ENST00000219343	SLC7A6	34	-7384.9	35	-7380.22	20.3405	0.00246	1	9.35235	0.002227	0.0614841	42
ENST00000373580	OLFML2A	36	-9912.35	37	-9907.68	30.6917	0.001	1	9.33523	0.0022479	0.0614841	49
ENST00000280904	DSC2	34	-17361.2	35	-17356.5	56.1254	0.0024	1	9.30457	0.0022858	0.0614841	53
ENST00000325888	FLNC	34	-32347.5	35	-32342.9	570.326	1e-05	1	9.29631	0.0022962	0.0614841	Single_PSS
ENST00000333511	BSG	32	-5541.03	33	-5536.39	999	0.00569	1	9.27246	0.0023262	0.0615632	31
ENST00000341584	SERPINA6	36	-9972.34	37	-9967.79	537.076	0.0211	1	9.11493	0.0025353	0.0663258	14
ENST00000648651	MYO1C	34	-14563.9	35	-14559.4	874.367	4e-05	1	9.08341	0.0025794	0.0667127	Single_PSS
ENST00000223127	PLOD3	36	-11456.4	37	-11451.9	448.889	0.00016	1	8.98963	0.0027152	0.0672873	Single_PSS
ENST00000313766	FAM20C	36	-8513.76	37	-8509.26	96.5187	0.0002	1	8.98938	0.0027155	0.0672873	243.5
ENST00000644744	KITLG	36	-3771.24	37	-3766.75	199.316	0.00217	1	8.98316	0.0027248	0.0672873	50
ENST00000328557	NRROS	36	-14911.6	37	-14907.1	998.996	0.00141	1	8.95847	0.0027619	0.0672873	11
ENST00000397033	ITGA4	36	-18634.4	37	-18629.9	546.614	0.00036	1	8.95731	0.0027636	0.0672873	Single_PSS
ENST00000291481	HAPLN4	30	-5388.17	31	-5383.69	20.6191	0.00064	1	8.94717	0.002779	0.0672873	40
ENST00000406610	PARD3B	36	-17469.9	37	-17465.5	999	0.00114	1	8.82363	0.0029735	0.0704967	188
ENST00000223095	SERPINE1	34	-7816.69	35	-7812.3	7.74287	0.00715	1	8.78187	0.0030424	0.0711877	43
ENST00000378220	NYX	28	-7019.24	29	-7014.85	259.811	0.00097	1	8.76825	0.0030652	0.0711877	35.5
ENST00000263710	CLASP1	32	-17551.6	33	-17547.3	719.014	8e-05	1	8.63204	0.003303	0.0759356	236
ENST00000370552	HPSE2	30	-5315.23	31	-5310.96	102.053	0.00029	1	8.53602	0.0034819	0.079248	24
ENST00000238682	TGFB3	34	-4753.51	35	-4749.28	60.4689	5e-05	1	8.44901	0.0036524	0.0823056	Single_PSS
ENST00000635253	DOCK7	36	-30792.7	37	-30788.5	11.1604	0.00014	1	8.3726	0.0038092	0.0849974	239
ENST00000374672	KLF4	36	-6222.82	37	-6218.65	6.70952	0.00143	1	8.33752	0.0038835	0.085814	14
ENST00000512123	FRAS1	36	-41840.7	37	-41836.6	8.84935	0.00074	1	8.24576	0.0040847	0.0878386	30
ENST00000441801	FBLIM1	32	-5072.31	33	-5068.19	998.987	0.00164	1	8.24486	0.0040868	0.0878386	47
ENST00000205557	ABCC6	30	-26358.6	31	-26354.5	998.97	0.00141	1	8.16683	0.0042663	0.0901212	90.5
ENST00000405431	PGF	34	-2167.83	35	-2163.75	999	0.00472	1	8.16256	0.0042764	0.0901212	14
ENST00000649859	FOXC2	22	-4461.89	23	-4457.84	998.996	0.00023	1	8.1029	0.0044194	0.0922803	43
ENST00000328333	COL7A1	32	-35055.7	33	-35051.6	6.9476	0.00469	1	8.02186	0.0046216	0.0954485	54
ENST00000425340	FUT2	30	-5462.37	31	-5458.36	153.528	0.00311	1	8.00881	0.004655	0.0954485	30

## Sheet: BR
Transcript id	Gene name	Null_np	Null_Ln	Alternative_np	Alternative_Ln	Foreground w2	Proportion	Degree number	X2.L	P.value	FDR	PPS interval
ENST00000389202	ITGAD	18	-15087.5	19	-15047.3	217.547	0.00807	1	80.3002	3.2164e-19	2.4777e-16	14
ENST00000358511	COL6A6	34	-39476	35	-39448.4	170.238	0.00292	1	55.1145	1.1371e-13	5.25568e-11	12.5
ENST00000225964	COL1A1	32	-17296.4	33	-17270.3	595.498	0.00416	1	52.361	4.6181e-13	1.33405e-10	13
ENST00000267622	TRIP11	34	-33662.9	35	-33638.2	41.3297	0.00414	1	49.4172	2.0692e-12	4.3472e-10	57
ENST00000358025	SYNE2	36	-89634.9	37	-89613.3	998.999	0.00223	1	43.2368	4.85e-11	7.47223e-09	105
ENST00000321725	STAB1	32	-46570.9	33	-46550.1	152.613	0.00166	1	41.5679	1.1385e-10	1.46171e-08	68
ENST00000336307	HYAL3	32	-6893.3	33	-6874.03	999	0.02758	1	38.5367	5.3733e-10	5.91319e-08	10.5
ENST00000264956	EVC	34	-19350.5	35	-19332.5	430.749	0.00255	1	35.9173	2.0587e-09	2.06855e-07	15
ENST00000445327	GRB7	36	-8430.57	37	-8413.23	607.578	0.00074	1	34.6888	3.8686e-09	3.57613e-07	15.5
ENST00000261944	CDHR2	36	-27494.7	37	-27478.3	998.997	0.00651	1	32.7812	1.0314e-08	7.94522e-07	53.5
ENST00000613979	ZAN	22	-19632.7	23	-19617.1	17.7039	0.0138	1	31.2034	2.3235e-08	1.5793e-06	17
ENST00000313654	LAMA3	36	-55400.7	37	-55385.6	129.281	0.00086	1	30.1031	4.0968e-08	2.40823e-06	65
ENST00000588462	BCAS3	36	-10275.3	37	-10260.6	54.7129	0.00018	1	29.2975	6.2075e-08	3.1879e-06	18.5
ENST00000507527	SLC4A9	32	-14669.2	33	-14654.7	133.524	0.00371	1	29.1636	6.6518e-08	3.34181e-06	19
ENST00000374479	FUCA1	36	-8060.74	37	-8046.4	25.0716	0.01358	1	28.6866	8.5091e-08	4.18394e-06	12
ENST00000297161	BMPER	34	-9745.29	35	-9731.59	999	0.00086	1	27.4066	1.6487e-07	7.62029e-06	45
ENST00000562522	ITGAX	24	-18214.4	25	-18200.9	30.0888	0.00978	1	27.1034	1.9286e-07	8.60181e-06	22
ENST00000267101	ERBB3	30	-17811.1	31	-17797.8	130.111	0.00064	1	26.617	2.4805e-07	1.08159e-05	35
ENST00000343537	TP53BP2	36	-20377.6	37	-20364.7	784.257	0.00158	1	25.8167	3.7543e-07	1.47054e-05	17
ENST00000590536	TLE2	36	-11161.4	37	-11148.7	439.623	0.00078	1	25.4757	4.4798e-07	1.69718e-05	34
ENST00000367350	KIF14	36	-19997.5	37	-19984.8	999	0.00475	1	25.326	4.8414e-07	1.80459e-05	181
ENST00000316902	SLC7A8	36	-7602.73	37	-7590.3	124.068	0.00091	1	24.8577	6.1723e-07	2.26416e-05	10.5
ENST00000295685	ARPC2	36	-3302.85	37	-3290.62	999	0.00012	1	24.4659	7.5638e-07	2.68922e-05	24
ENST00000358432	EPHA2	32	-13701.4	33	-13689.3	882.841	0.00022	1	24.1654	8.8407e-07	3.04938e-05	31
ENST00000259253	UGGT1	30	-20067.9	31	-20056.1	999	0.00031	1	23.571	1.2039e-06	4.03219e-05	41
ENST00000359576	CLASP2	34	-14273.5	35	-14261.8	85.7487	0.00017	1	23.5153	1.2393e-06	4.09146e-05	80
ENST00000264377	ADAM23	32	-9095.68	33	-9083.99	515.596	0.00034	1	23.3626	1.3416e-06	4.36681e-05	211
ENST00000263087	ITGAE	32	-18312.2	33	-18300.6	999	0.00427	1	23.11	1.5299e-06	4.91055e-05	104
ENST00000295550	COL6A3	32	-52548.1	33	-52536.8	56.2508	0.00075	1	22.5662	2.0302e-06	6.42711e-05	77
ENST00000302347	ITGB2	36	-13750.7	37	-13739.5	55.8875	0.00128	1	22.4181	2.193e-06	6.84868e-05	42
ENST00000315330	CLEC1A	34	-5120.59	35	-5109.46	833.82	0.00884	1	22.2496	2.3941e-06	7.21092e-05	10.5
ENST00000262424	CRISPLD2	30	-8674.25	31	-8663.13	34.4855	0.00224	1	22.2428	2.4026e-06	7.21092e-05	16
ENST00000336232	SLC22A8	36	-10683.9	37	-10672.8	50.9962	0.00309	1	22.1727	2.4919e-06	7.38305e-05	31
ENST00000515799	RAI14	36	-17143.8	37	-17133.3	999	0.00128	1	20.9252	4.7758e-06	0.000137961	70
ENST00000674084	SCRIB	36	-20617.6	37	-20607.3	998.999	0.00029	1	20.6383	5.5474e-06	0.000156342	229
ENST00000371733	EPS15	36	-11674.1	37	-11664	999	0.00219	1	20.2507	6.7928e-06	0.000184684	35.5
ENST00000389039	DUOX2	36	-25579	37	-25568.9	17.4206	0.00367	1	20.1918	7.0054e-06	0.000186219	11
ENST00000226299	LAP3	36	-8634.7	37	-8624.63	998.999	0.00095	1	20.1269	7.247e-06	0.000190316	22
ENST00000251268	MEGF8	36	-36380.7	37	-36370.9	999	9e-05	1	19.551	9.7951e-06	0.000251516	532.5
ENST00000314276	TNS2	36	-22918.1	37	-22908.4	999	0.0007	1	19.463	1.0257e-05	0.000260483	30
ENST00000649178	GLA	34	-7030.35	35	-7020.67	15.2238	0.02093	1	19.3497	1.0883e-05	0.000273376	11
ENST00000412232	ADGRA2	36	-19591.6	37	-19582	998.999	0.00024	1	19.1346	1.2182e-05	0.000302716	418
ENST00000378076	ITGA8	34	-18261.7	35	-18252.3	82.322	0.00105	1	18.7951	1.4554e-05	0.000354045	21.5
ENST00000420658	AFAP1	34	-12236.1	35	-12226.8	22.7074	0.00072	1	18.4787	1.7182e-05	0.000403701	29
ENST00000334011	OIT3	36	-9060.91	37	-9051.81	198.19	0.00207	1	18.1899	1.9994e-05	0.000453477	59.5
ENST00000262407	ITGA2B	32	-19230.7	33	-19221.7	922.843	0.00253	1	17.9938	2.2162e-05	0.000492465	78
ENST00000367278	LGR6	36	-13588.4	37	-13579.4	79.3795	0.00138	1	17.9525	2.2648e-05	0.000498472	33
ENST00000264784	SLC2A9	36	-10037.2	37	-10028.2	18.3952	0.00153	1	17.8883	2.3426e-05	0.000505958	56
ENST00000374467	BAK1	32	-3299.73	33	-3290.91	998.998	0.00437	1	17.6345	2.6769e-05	0.000572807	29
ENST00000392982	VWA2	36	-15397.8	37	-15389	986.116	0.00085	1	17.434	2.9746e-05	0.000619306	11
ENST00000396073	ENAM	30	-19681.7	31	-19673	63.8117	0.00269	1	17.3438	3.1192e-05	0.000643613	45
ENST00000407946	FGG	34	-7967.99	35	-7959.42	464.283	0.00514	1	17.1317	3.4875e-05	0.000706984	17
ENST00000334289	ANGPTL5	16	-4025.07	17	-4016.53	998.997	0.00295	1	17.0782	3.5873e-05	0.000714677	18
ENST00000682795	POMT2	32	-10117.6	33	-10109.1	998.999	0.0013	1	16.9934	3.7511e-05	0.000740922	63
ENST00000359337	PLXNB2	30	-26172	31	-26163.7	32.2755	0.00051	1	16.7176	4.3376e-05	0.000842369	22
ENST00000355819	CLEC9A	30	-4357.94	31	-4349.66	21.4778	0.03747	1	16.5452	4.7504e-05	0.000913394	18
ENST00000317620	PROM2	36	-16103.8	37	-16095.6	981.261	0.00185	1	16.5184	4.818e-05	0.000913394	192
ENST00000360442	PAK4	36	-8135.45	37	-8127.2	120.309	0.00065	1	16.5169	4.8219e-05	0.000913394	13
ENST00000278568	PAK1	34	-6064.52	35	-6056.52	65.4708	0.00017	1	15.9986	6.3388e-05	0.00117192	46
ENST00000264245	ARHGAP31	36	-27477.2	37	-27469.3	999	0.00169	1	15.856	6.8351e-05	0.00125364	13
ENST00000356955	ADAM15	34	-14898.7	35	-14890.8	105.21	0.00216	1	15.8367	6.9051e-05	0.00125651	61
ENST00000439617	DISC1	34	-10717.9	35	-10710	55.3744	0.00969	1	15.6933	7.4487e-05	0.00134484	61
ENST00000317376	SPOCK2	34	-5428.08	35	-5420.37	34.04	0.0022	1	15.4222	8.5974e-05	0.00152835	14
ENST00000295269	SLC9A4	36	-14354.6	37	-14347	386.776	0.00101	1	15.3108	9.1193e-05	0.00159657	25
ENST00000374695	HSPG2	36	-47481.8	37	-47474.1	26.7607	0.00036	1	15.22	9.5683e-05	0.00166258	993.5
ENST00000296585	ITGA2	34	-21241.9	35	-21234.3	999	0.00092	1	15.1795	9.7758e-05	0.00168596	29
ENST00000332966	SLIT3	30	-17961.4	31	-17953.9	29.4365	0.00018	1	14.9727	0.00010908	0.00186729	110
ENST00000646520	TNS1	36	-25242.1	37	-25234.7	73.2778	0.00029	1	14.9097	0.00011278	0.00191643	39
ENST00000268182	IQGAP1	36	-22970.5	37	-22963.1	47.1091	0.00016	1	14.8201	0.00011827	0.00198059	19
ENST00000265529	KIF9	36	-11789.1	37	-11781.7	29.6099	0.00195	1	14.7813	0.00012073	0.0020043	38
ENST00000295759	GLB1L	30	-9547.8	31	-9540.42	999	0.00303	1	14.7705	0.00012142	0.0020043	12
ENST00000253332	AKAP12	34	-27475.3	35	-27468	64.6737	0.00211	1	14.7295	0.00012409	0.00203384	103
ENST00000291481	HAPLN4	30	-5395.9	31	-5388.61	999	0.00015	1	14.5774	0.00013452	0.00218927	90
ENST00000281092	FER	32	-9270.97	33	-9263.71	38.1818	0.00081	1	14.5124	0.00013924	0.00225024	13.5
ENST00000261023	ITGAV	34	-13982.1	35	-13974.9	796.729	0.00027	1	14.3776	0.00014957	0.00240039	72
ENST00000388820	ADAMTS7	30	-21133.2	31	-21126	851.799	0.00069	1	14.2837	0.00015722	0.0024886	179
ENST00000586582	SEMA6B	32	-11070.1	33	-11063.1	999	0.00035	1	14.0582	0.00017724	0.00276758	14
ENST00000226284	IBSP	34	-3680.51	35	-3673.64	33.5212	0.00428	1	13.7443	0.00020946	0.00324874	66.5
ENST00000369774	SH3PXD2A	36	-16403.5	37	-16396.8	562.581	0.00019	1	13.4161	0.00024947	0.00376814	208
ENST00000374045	TNFSF15	32	-3102.74	33	-3096.03	861.776	0.00429	1	13.4023	0.00025131	0.00377128	29.5
ENST00000389658	LAMA1	32	-59875.1	33	-59868.4	72.2317	0.00041	1	13.2552	0.00027183	0.0040529	503
ENST00000231484	PCDH12	34	-19991.6	35	-19985	38.2764	0.00105	1	13.1794	0.00028305	0.00418895	80
ENST00000543963	MSLNL	32	-7050.29	33	-7043.76	999	0.00167	1	13.0584	0.00030193	0.00439541	64
ENST00000368575	RAB13	34	-2723.33	35	-2716.8	999	0.00058	1	13.0554	0.00030241	0.00439541	Single_PSS
ENST00000231751	LTF	30	-12968.8	31	-12962.3	998.998	0.00294	1	13.035	0.00030572	0.00441574	240
ENST00000412678	CDHR4	28	-7941.3	29	-7934.82	49.6451	0.00726	1	12.9522	0.00031954	0.00458669	32
ENST00000314888	TLN1	28	-26451.8	29	-26445.3	500.106	2e-05	1	12.8771	0.00033263	0.00474189	18
ENST00000011653	CD4	30	-7756.76	31	-7750.33	45.1531	0.02562	1	12.8616	0.00033539	0.00474189	14
ENST00000374280	EXTL1	30	-10405.3	31	-10398.8	26.5821	0.01288	1	12.8536	0.00033683	0.00474189	16
ENST00000382545	KCNA1	36	-6068.17	37	-6061.75	999	4e-05	1	12.844	0.00033856	0.00474189	Single_PSS
ENST00000373818	GSN	30	-10159.1	31	-10152.6	999	0.00031	1	12.8269	0.00034167	0.00475662	101
ENST00000456935	MAN2B1	34	-18135.3	35	-18128.9	5.97262	0.01243	1	12.8085	0.00034504	0.00477478	17
ENST00000357877	SEMA4F	34	-11191	35	-11184.7	296.947	0.00022	1	12.6958	0.00036648	0.00504128	129
ENST00000262018	SGCA	32	-6676.69	33	-6670.39	999	0.00055	1	12.6128	0.00038311	0.00520804	170
ENST00000323830	CPN2	28	-10364.3	29	-10358.1	998.999	0.00204	1	12.4254	0.00042354	0.00572398	153
ENST00000368806	TCHHL1	20	-8832.75	21	-8826.55	16.2671	0.04477	1	12.3954	0.0004304	0.00578287	19.5
ENST00000264638	CNTNAP1	36	-20114.7	37	-20108.5	999	0.00012	1	12.3453	0.00044209	0.00590561	230.5
ENST00000374832	ALPL	36	-9068.8	37	-9062.7	59.3634	0.0008	1	12.1972	0.0004786	0.00633267	34
ENST00000282849	ADAMTS18	34	-16566	35	-16560	33.6555	0.00081	1	12	0.00053199	0.00694593	87
ENST00000392067	SAMD4A	36	-7984.22	37	-7978.23	344.194	8e-05	1	11.982	0.00053716	0.00697403	17
ENST00000295777	SERPINI1	36	-6810.49	37	-6804.51	229.239	0.0005	1	11.9573	0.00054432	0.00702751	Single_PSS
ENST00000331203	FBLN7	34	-6627.37	35	-6621.41	50.8183	0.00166	1	11.9271	0.00055323	0.00710286	17
ENST00000372080	CEL	34	-7733.26	35	-7727.33	51.6812	0.00368	1	11.8716	0.00056998	0.00723749	79
ENST00000222725	LFNG	30	-5030.06	31	-5024.15	998.99	0.00043	1	11.8228	0.0005851	0.00728929	28
ENST00000307546	MAGI3	36	-22927.8	37	-22921.9	999	0.00057	1	11.8153	0.00058747	0.00728929	56
ENST00000620004	AATF	34	-6205.92	35	-6200.02	62.5863	0.00248	1	11.8095	0.00058928	0.00728929	42.5
ENST00000256178	LYVE1	34	-6017.89	35	-6011.99	12.7503	0.01705	1	11.8078	0.00058983	0.00728929	33
ENST00000355312	GIT2	32	-8923.16	33	-8917.29	587.145	0.00018	1	11.7373	0.00061258	0.00753017	72
ENST00000372228	POMT1	34	-13347.4	35	-13341.5	14.9659	0.00179	1	11.7188	0.00061871	0.00755089	56
ENST00000413302	P2RX6	34	-6519.25	35	-6513.39	998.997	0.00262	1	11.7126	0.0006208	0.00755089	17.5
ENST00000395585	SLC47A1	36	-8504.87	37	-8499.08	23.8678	0.00466	1	11.5862	0.00066442	0.00799726	19.5
ENST00000053867	GRN	34	-10956.2	35	-10950.4	19.0465	0.00819	1	11.5315	0.00068429	0.00815152	40.5
ENST00000265171	EGF	32	-21526.3	33	-21520.5	77.5602	0.00153	1	11.501	0.0006956	0.00824375	261
ENST00000265371	NRP1	36	-14147.8	37	-14142.1	998.999	0.00052	1	11.4075	0.0007315	0.0086137	66.5
ENST00000442510	PTPRC	32	-17701	33	-17695.4	128.493	0.00184	1	11.3789	0.00074284	0.00867022	131.5
ENST00000680443	CTSW	36	-5876.19	37	-5870.57	999	0.00617	1	11.2378	0.00080146	0.00930741	31.5
ENST00000260702	LOXL4	32	-11339.9	33	-11334.3	999	0.00036	1	11.1441	0.000843	0.00974086	341
ENST00000375550	OMD	32	-6443.96	33	-6438.42	94.1856	0.00437	1	11.083	0.00087121	0.0100167	29
ENST00000264192	CYTIP	36	-6546.45	37	-6541.01	998.999	0.00283	1	10.8778	0.00097326	0.0110799	27.5
ENST00000475668	MGAM	32	-11373.5	33	-11368	8.16062	0.00894	1	10.8696	0.00097754	0.0110799	22
ENST00000263071	SCARF1	34	-14276.7	35	-14271.3	999	0.00055	1	10.8686	0.00097806	0.0110799	Single_PSS
ENST00000538084	SLC3A2	36	-10293.9	37	-10288.5	519.351	0.00108	1	10.805	0.0010123	0.0114118	Single_PSS
ENST00000254958	JAG1	30	-14670.5	31	-14665.1	416.452	0.00017	1	10.6791	0.0010835	0.0121552	144
ENST00000303375	MRC2	36	-22245.4	37	-22240.1	575.178	0.00023	1	10.6659	0.0010913	0.0121835	74.5
ENST00000428789	MGAT5B	36	-11331.3	37	-11326	999	0.00015	1	10.6292	0.0011132	0.0123683	47
ENST00000268058	PML	36	-16744.8	37	-16739.5	167.898	0.0013	1	10.5798	0.0011433	0.0126419	26
ENST00000379370	AGRN	34	-35497.6	35	-35492.3	999	0.00026	1	10.5317	0.0011734	0.012913	59
ENST00000242839	ATP7B	36	-24030.3	37	-24025	178.861	0.00156	1	10.5164	0.0011832	0.0129591	11.5
ENST00000344922	MIA3	32	-19353.1	33	-19347.9	999	0.00092	1	10.4547	0.0012234	0.0132736	97.5
ENST00000252483	NECTIN2	34	-9083.97	35	-9078.76	32.2763	0.00096	1	10.4243	0.0012437	0.013421	62
ENST00000448372	SENP1	36	-7955.47	37	-7950.27	55.2019	0.00106	1	10.417	0.0012486	0.013421	67
ENST00000646743	GRHL2	36	-7953.28	37	-7948.1	34.3402	0.00024	1	10.3555	0.0012909	0.0138114	13
ENST00000565683	MAN2C1	34	-15698.8	35	-15693.6	92.6989	0.00085	1	10.3465	0.0012972	0.0138149	13
ENST00000683351	ADD1	36	-10962.7	37	-10957.6	70.8809	0.00042	1	10.3093	0.0013236	0.0140314	38.5
ENST00000394943	LIMA1	36	-13049.8	37	-13044.7	19.1553	0.00415	1	10.1842	0.0014165	0.0149476	140
ENST00000517490	CPNE3	36	-7651.39	37	-7646.31	465.763	0.00023	1	10.151	0.0014422	0.0151497	Single_PSS
ENST00000361956	SMOC1	34	-5238.79	35	-5233.73	998.999	0.0002	1	10.1075	0.0014767	0.0153531	398
ENST00000651443	CLEC3A	30	-3023.27	31	-3018.22	419.944	0.0039	1	10.1067	0.0014773	0.0153531	14
ENST00000477737	VWA3B	32	-13861.5	33	-13856.4	114.168	0.00232	1	10.1015	0.0014815	0.0153531	59
ENST00000339953	CLEC18B	22	-4751.96	23	-4746.92	22.834	0.00362	1	10.093	0.0014883	0.0153547	62.5
ENST00000336577	MMP25	30	-6926.36	31	-6921.32	62.7575	0.00078	1	10.0702	0.0015069	0.0154775	118
ENST00000300119	MYO1A	34	-18145.3	35	-18140.3	999	0.00086	1	10.027	0.0015426	0.0157741	142
ENST00000368094	IGSF9	34	-18773.4	35	-18768.4	132.945	0.00143	1	9.99454	0.00157	0.0159836	39
ENST00000300589	NOD2	36	-20215.7	37	-20210.7	284.103	0.00137	1	9.95808	0.0016014	0.0162317	101.5
ENST00000287143	PRG3	26	-3211.32	27	-3206.37	918.121	0.02162	1	9.91652	0.001638	0.0165302	31
ENST00000309881	CD36	32	-8140.45	33	-8135.53	156.449	0.0004	1	9.84041	0.0017072	0.0171536	66
ENST00000350110	CNTN6	30	-14961.9	31	-14957	157.987	0.00014	1	9.78854	0.001756	0.0174919	Single_PSS
ENST00000375820	COL4A1	36	-28303.1	37	-28298.4	148.975	0.00022	1	9.32829	0.0022564	0.0220023	209
ENST00000283228	PTPRR	36	-9194.24	37	-9189.63	835.118	0.00081	1	9.20662	0.0024114	0.0232198	17
ENST00000266383	B4GALNT3	32	-13882.2	33	-13877.6	999	0.00069	1	9.18955	0.002434	0.0233401	62
ENST00000308110	MUS81	32	-8703.04	33	-8698.49	74.6669	0.00171	1	9.11788	0.0025312	0.0240762	52
ENST00000339772	GLB1L2	36	-10540.2	37	-10535.6	998.998	0.00199	1	9.11759	0.0025316	0.0240762	53
ENST00000376561	CTTN	36	-6942.83	37	-6938.29	999	0.00025	1	9.07719	0.0025882	0.0244136	14
ENST00000677310	ITGB1	34	-11440.1	35	-11435.5	32.3177	0.00032	1	9.05522	0.0026195	0.0246084	221
ENST00000366672	GALNT2	30	-7311.81	31	-7307.3	66.2414	0.0001	1	9.02376	0.0026649	0.0249335	186
ENST00000275815	EPHA1	34	-16167.8	35	-16163.3	7.14251	0.00246	1	9.00507	0.0026923	0.0250883	25
ENST00000341529	CDH5	34	-13938.9	35	-13934.4	384.82	0.00103	1	8.99523	0.0027069	0.0251231	43
ENST00000425175	SLC4A4	36	-13959.3	37	-13954.8	999	8e-05	1	8.92983	0.0028055	0.0257282	Single_PSS
ENST00000355867	SVIL	34	-37413.3	35	-37408.9	829.757	0.00059	1	8.91368	0.0028304	0.025854	64
ENST00000263867	CAPG	36	-5252.35	37	-5247.91	42.6192	0.001	1	8.86847	0.0029014	0.0262946	71
ENST00000334708	SERPINA11	32	-8551.9	33	-8547.5	66.3093	0.00444	1	8.79548	0.0030198	0.0271948	39
ENST00000262919	ATRN	36	-18263.2	37	-18258.8	199.367	0.00015	1	8.7786	0.0030478	0.0271948	286
ENST00000476707	CNTNAP4	32	-21537.6	33	-21533.3	14.1207	0.00054	1	8.73633	0.0031193	0.0277258	313.5
ENST00000263238	ACTR3	34	-4467.12	35	-4462.8	60.6816	4e-05	1	8.64847	0.0032734	0.0285465	Single_PSS
ENST00000370008	STXBP3	36	-7312.48	37	-7308.17	29.3791	0.00047	1	8.63249	0.0033022	0.0286894	22
ENST00000382120	SOD3	36	-3558.31	37	-3554.01	39.1751	0.01808	1	8.59311	0.0033744	0.0291289	16
ENST00000404922	FBLN2	36	-19025.6	37	-19021.3	999	0.00041	1	8.59118	0.003378	0.0291289	13
ENST00000228534	IL23A	34	-3176.56	35	-3172.28	77.2237	0.00554	1	8.5716	0.0034145	0.0293342	40.5
ENST00000372754	MATN4	34	-8826.69	35	-8822.43	33.5664	0.00102	1	8.53389	0.0034859	0.0298367	77
ENST00000294008	SLX4	36	-26981.6	37	-26977.3	11.8788	0.007	1	8.42643	0.0036981	0.0313187	98
ENST00000242786	ADGRE5	30	-13387.2	31	-13383	948.678	0.00354	1	8.42563	0.0036997	0.0313187	66.5
ENST00000296721	AFAP1L1	36	-11942.3	37	-11938.1	58.2966	0.00058	1	8.37852	0.0037968	0.0320234	53
ENST00000648244	IL17A	28	-2608.81	29	-2604.65	69.6122	0.01094	1	8.31744	0.0039266	0.0328782	51
ENST00000334956	PARVA	34	-4108.96	35	-4104.82	76.6846	0	1	8.2878	0.0039912	0.0332984	Single_PSS
ENST00000378295	TP73	36	-9727.68	37	-9723.55	18.2573	8e-05	1	8.27121	0.0040279	0.0334837	122
ENST00000261921	LOXL1	32	-4577.39	33	-4573.29	28.5647	0.00091	1	8.2016	0.0041853	0.0346675	41
ENST00000685801	MYH9	30	-22723.7	31	-22719.6	882.381	2e-05	1	8.17306	0.0042517	0.0349668	631
ENST00000679347	CTSF	28	-5699.28	29	-5695.22	998.998	0.00556	1	8.11665	0.0043861	0.0359442	57.5
ENST00000303221	EMB	34	-5484.34	35	-5480.3	244.023	0.00216	1	8.06923	0.0045023	0.0367661	Single_PSS
ENST00000226574	NFKB1	36	-16010.8	37	-16006.7	10.9985	0.00093	1	8.01583	0.004637	0.0377328	44
ENST00000236850	APOA1	32	-6936.01	33	-6932.03	5.17925	0.03178	1	7.9618	0.0047775	0.0386042	16
ENST00000231061	SPARC	34	-3650.65	35	-3646.72	132.541	0.00022	1	7.84945	0.0050836	0.0409345	Single_PSS
ENST00000423218	ITGA11	36	-19273.7	37	-19269.8	999	0.00013	1	7.83521	0.0051238	0.0411149	53.5
ENST00000555728	ITGA7	34	-18074.7	35	-18070.7	12.0673	0.00073	1	7.8138	0.0051849	0.041386	133
ENST00000320816	DAB2	36	-8346.49	37	-8342.59	558.847	0.00044	1	7.80667	0.0052054	0.041386	24
ENST00000351270	HABP2	36	-10212.7	37	-10208.8	217.163	0.00055	1	7.80463	0.0052113	0.041386	233.5
ENST00000375069	AGER	34	-4572.85	35	-4568.95	998.999	0.0032	1	7.79056	0.005252	0.0415663	Single_PSS
ENST00000249014	CDC42EP1	36	-4122.13	37	-4118.25	335.497	0.00155	1	7.77778	0.0052893	0.0417187	13
ENST00000454838	CHID1	36	-6067.7	37	-6063.82	998.999	0.00039	1	7.76299	0.0053328	0.0418096	18.5
ENST00000399391	OTOG	30	-41574.9	31	-41571	73.1992	0.00104	1	7.75546	0.0053551	0.0418096	28
ENST00000377990	CEP68	36	-16172.5	37	-16168.6	11.9109	0.01416	1	7.72226	0.0054544	0.0424415	44
ENST00000302174	NUDT9	34	-5447.26	35	-5443.4	299.833	0.00049	1	7.71185	0.0054859	0.0425263	Single_PSS
ENST00000372391	DLG5	36	-24721.6	37	-24717.7	20.6507	0.00015	1	7.70653	0.0055021	0.0425263	499
ENST00000598585	EMC10	36	-3739.9	37	-3736.06	26.7905	0.00106	1	7.67956	0.005585	0.0430231	93.5
ENST00000678995	ABCA1	36	-30007.8	37	-30004	36.6052	0.00057	1	7.6388	0.0057126	0.0438599	124
ENST00000595515	PRKD2	34	-11789	35	-11785.2	47.619	0.00012	1	7.59893	0.0058403	0.0445665	Single_PSS
ENST00000360202	KIRREL2	32	-9554.3	33	-9550.5	789.14	0.0003	1	7.59803	0.0058432	0.0445665	Single_PSS
ENST00000265970	PIK3C2A	36	-23432.5	37	-23428.7	999	0.00041	1	7.52704	0.006078	0.0462048	156
ENST00000297625	MYORG	30	-10536.5	31	-10532.8	998.998	0.00039	1	7.40335	0.0065103	0.0493036	41
ENST00000261405	VWF	36	-53716.8	37	-53713.1	40.1912	0.00098	1	7.39837	0.0065283	0.0493036	24
ENST00000402696	TF	30	-14868.8	31	-14865.1	25.2397	0.00369	1	7.35519	0.0066869	0.0502395	114.5
ENST00000360003	MCMBP	36	-9019.22	37	-9015.55	999	0.00038	1	7.35283	0.0066957	0.0502395	44
ENST00000644859	KNG1	36	-11490.8	37	-11487.2	11.9069	0.01057	1	7.22058	0.0072072	0.0536056	70
ENST00000243222	COL10A1	34	-11604	35	-11600.4	999	0.00215	1	7.2148	0.0072305	0.0536056	110
ENST00000296474	MST1R	30	-22836.3	31	-22832.7	999	0.00123	1	7.08292	0.0077822	0.057459	69
ENST00000263341	IL1B	36	-4234.59	37	-4231.06	260.93	0.01062	1	7.06666	0.0078531	0.0576921	26
ENST00000311124	SLC19A1	36	-7524.1	37	-7520.57	48.3721	0.00124	1	7.06426	0.0078637	0.0576921	96
ENST00000355841	PDLIM7	32	-3154.97	33	-3151.44	999	0.00029	1	7.05779	0.0078921	0.0577172	18
ENST00000379328	GATA3	32	-4095.35	33	-4091.84	39.6134	0	1	7.02086	0.0080566	0.0587344	Single_PSS
ENST00000233735	REG1A	18	-2241.76	19	-2238.28	998.999	0.00509	1	6.95733	0.0083477	0.0606652	Single_PSS
ENST00000262963	PTPRS	24	-20757.7	25	-20754.2	999	2e-05	1	6.94039	0.0084271	0.0610465	Single_PSS
ENST00000407263	TSPAN9	32	-2937.95	33	-2934.49	24.1922	0.00038	1	6.91336	0.0085554	0.0615935	48
ENST00000617502	SPTBN2	32	-31329.4	33	-31325.9	18.7373	0.00013	1	6.88908	0.0086724	0.0621645	943.5
ENST00000650372	ABCB11	30	-21470.2	31	-21466.8	28.7161	0.00062	1	6.87003	0.0087653	0.0623344	418
ENST00000376485	ATAT1	34	-4819.78	35	-4816.35	57.7249	0.00103	1	6.86985	0.0087662	0.0623344	31.5
ENST00000259698	RIPOR2	36	-16480.2	37	-16476.8	999	0.00015	1	6.78972	0.0091684	0.0649944	Single_PSS
ENST00000249749	DLL4	36	-10108.9	37	-10105.5	42.428	0.00092	1	6.72668	0.0094981	0.0669211	13.5
ENST00000254051	TNS4	36	-11896.6	37	-11893.2	41.8484	0.00178	1	6.71478	0.0095617	0.0671644	79.5
ENST00000679300	PLAT	36	-11926.2	37	-11922.8	12.3917	0.00401	1	6.70043	0.009639	0.0675022	144
ENST00000346178	GANAB	30	-12954.5	31	-12951.2	53.4698	0.00011	1	6.6579	0.0098717	0.068923	231.5
ENST00000422202	COL20A1	28	-16198.9	29	-16195.6	186.941	0.00084	1	6.64859	0.0099234	0.0690752	279
ENST00000503109	MGAT4D	16	-3803.01	17	-3799.7	172.077	0.00299	1	6.61861	0.010092	0.0700379	Single_PSS
ENST00000298552	TSC1	34	-18830	35	-18826.7	54.1148	0.0005	1	6.54226	0.010534	0.0727655	38
ENST00000302495	HTRA4	28	-6116.93	29	-6113.66	999	0.00078	1	6.53985	0.010548	0.0727655	189
ENST00000356736	SLC39A8	34	-7507.81	35	-7504.55	999	0.00068	1	6.52387	0.010644	0.0731634	24.5
ENST00000265132	AMBP	32	-5615.41	33	-5612.15	106.223	0.0016	1	6.51956	0.010669	0.0731634	Single_PSS
ENST00000262776	LGALS3BP	30	-8566.78	31	-8563.55	69.7974	0.00267	1	6.45058	0.011092	0.0758391	41
ENST00000338911	GAL3ST1	34	-6603.3	35	-6600.09	448.572	0.0009	1	6.41886	0.011291	0.0766154	23
ENST00000272324	REG3G	30	-3885.78	31	-3882.57	35.2251	0.00902	1	6.41681	0.011305	0.0766154	24
ENST00000205061	GLG1	36	-13616.8	37	-13613.6	38.514	3e-05	1	6.38935	0.011481	0.0775807	Single_PSS
ENST00000614032	SLC38A3	34	-7666.7	35	-7663.55	202.503	0.00086	1	6.29844	0.012084	0.0811806	32
ENST00000216968	PROCR	36	-3694.24	37	-3691.15	999	0.00653	1	6.18619	0.012875	0.0862438	37
ENST00000370060	L1CAM	36	-20688.3	37	-20685.2	158.71	0.0004	1	6.16753	0.013012	0.0869096	33.5
ENST00000395871	PODN	36	-8592.79	37	-8589.72	14.2121	0.00066	1	6.13234	0.013273	0.0883974	52.5
ENST00000158009	FNDC8	32	-5832.86	33	-5829.82	271.885	0.00119	1	6.08284	0.01365	0.090647	Single_PSS
ENST00000279178	SLC22A9	30	-10277.3	31	-10274.3	154.742	0.00903	1	6.03637	0.014014	0.0927976	65.5
ENST00000360658	TLR9	36	-19112.7	37	-19109.7	13.5412	0.00149	1	6.02877	0.014075	0.0929352	116
ENST00000540630	MYPN	36	-21580.3	37	-21577.3	149.561	0.00018	1	6.00489	0.014266	0.093928	Single_PSS
ENST00000640634	SCARB2	36	-8188.83	37	-8185.84	999	0.00057	1	5.98974	0.014389	0.0944687	Single_PSS
ENST00000311862	PRG2	24	-3043.65	25	-3040.68	998.978	0.02414	1	5.95219	0.014699	0.0962306	25
ENST00000310496	RFNG	30	-4174.23	31	-4171.26	33.2246	0.00029	1	5.93676	0.014828	0.0968009	70

## Sheet: BMR
Transcript id	Gene name	Null_np	Null_Ln	Alternative_np	Alternative_Ln	Foreground w2	Proportion	Degree number	X2.L	P.value	FDR	PPS interval
ENST00000374519	P2RY4	36	-7169.45	37	-7079.48	1	0	1	179.934	5.0103e-41	1.15036e-37	Single_PSS
ENST00000394672	CCDC66	32	-15126.1	33	-15101.9	7.2906	0.00524	1	48.3827	3.5065e-12	2.68364e-09	601
ENST00000324238	CRLF3	36	-5671.38	37	-5650.34	999	0.00081	1	42.0775	8.7729e-11	4.02852e-08	16
ENST00000306534	ROBO4	34	-16776.4	35	-16763.8	999	0.00222	1	25.1767	5.2311e-07	0.000150133	47
ENST00000388887	STAB2	36	-48666.6	37	-48654.6	895.976	0.00082	1	24.0943	9.173e-07	0.000191466	118.5
ENST00000336123	IL17F	28	-2848.48	29	-2836.61	999	0.00944	1	23.7458	1.0993e-06	0.000201942	11
ENST00000586018	CILP2	24	-17185.6	25	-17173.8	15.3508	0.00219	1	23.6702	1.1434e-06	0.000201942	51
ENST00000335613	VWCE	34	-12463.3	35	-12453.2	999	0.00314	1	20.3256	6.532e-06	0.000937342	27
ENST00000261944	CDHR2	36	-27496.4	37	-27486.5	33.0725	0.00586	1	19.7319	8.91e-06	0.00115869	63.5
ENST00000368888	PIP5K1A	30	-6419.62	31	-6409.77	188.803	0.0011	1	19.695	9.0838e-06	0.00115869	67
ENST00000354536	SMOC2	34	-7241.14	35	-7231.61	152.975	0.00019	1	19.0636	1.2644e-05	0.00146222	196.5
ENST00000264382	SI	28	-29208.1	29	-29198.6	19.2324	0.00182	1	18.9725	1.3262e-05	0.00146222	125
ENST00000359949	P2RX4	36	-9090.35	37	-9080.87	999	0.00208	1	18.9564	1.3374e-05	0.00146222	165.5
ENST00000194152	PCDHB4	24	-10463.8	25	-10454.4	998.998	0.00192	1	18.6852	1.5417e-05	0.00160897	119.5
ENST00000264042	FARP2	36	-18036.7	37	-18027.4	113.014	0.00108	1	18.5444	1.6599e-05	0.00165701	67
ENST00000408912	ARMC5	34	-14616.6	35	-14607.7	999	0.00056	1	17.7598	2.5062e-05	0.0023976	166
ENST00000334583	CARMIL2	34	-20202.5	35	-20194	112.031	0.00082	1	17.1248	3.5003e-05	0.00321468	18.5
ENST00000258341	LAMC1	34	-23066.9	35	-23058.6	46.4123	0.00036	1	16.5335	4.7799e-05	0.00397544	73
ENST00000262487	ISM1	36	-6433.56	37	-6425.31	44.4599	0.00151	1	16.5066	4.8481e-05	0.00397544	13
ENST00000260128	SULF1	34	-12047.2	35	-12039	92.2498	0.00021	1	16.431	5.0454e-05	0.00399456	54
ENST00000269593	IGFBP4	36	-3065.01	37	-3056.96	999	0.00038	1	16.0858	6.0537e-05	0.0046331	109.5
ENST00000643759	SPTA1	32	-43569.9	33	-43562.1	226.679	0.00089	1	15.6335	7.6878e-05	0.005516	27
ENST00000375615	LAYN	36	-6268.6	37	-6261.31	72.1574	0.00345	1	14.5723	0.00013488	0.00938438	22
ENST00000636438	TJP2	36	-17446.4	37	-17439.3	999	0.00074	1	14.2296	0.00016181	0.0107512	86
ENST00000378220	NYX	28	-7013.7	29	-7006.6	21.3544	0.00217	1	14.2055	0.00016389	0.0107512	23
ENST00000456935	MAN2B1	34	-18155.6	35	-18148.7	998.998	0.00303	1	13.9082	0.00019196	0.0122428	111.5
ENST00000310397	SNED1	34	-20625.9	35	-20619	535.079	0.00061	1	13.8065	0.00020264	0.0125746	31
ENST00000265381	APBA1	36	-9173.9	37	-9167.1	64.8085	0.00029	1	13.6016	0.00022599	0.0136546	86
ENST00000318217	MYO1D	34	-13009.1	35	-13002.6	101.155	0.00019	1	12.91	0.00032684	0.0192417	23
ENST00000240123	SORBS3	32	-8790.92	33	-8784.54	20.3544	0.00278	1	12.7602	0.00035407	0.0203236	12
ENST00000265261	ST3GAL6	32	-4596.65	33	-4590.4	30.1731	0.00588	1	12.4886	0.00040945	0.0229292	57
ENST00000257497	ANXA1	28	-4771.96	29	-4766.05	26.5826	0.00468	1	11.8313	0.00058243	0.0318395	22
ENST00000356107	TJP1	34	-24534.7	35	-24529	999	0.00013	1	11.4912	0.00069925	0.0364881	Single_PSS
ENST00000397033	ITGA4	36	-18628.6	37	-18622.9	53.5966	0.00108	1	11.3428	0.0007574	0.0386442	61
ENST00000543491	PCDH7	36	-13024.8	37	-13019.5	167.617	2e-05	1	10.6704	0.0010886	0.0530854	Single_PSS
ENST00000265132	AMBP	32	-5615.47	33	-5610.31	998.999	0.0027	1	10.3338	0.0013062	0.060862	20
ENST00000255226	SLC14A2	36	-14383.2	37	-14378	351.263	0.00024	1	10.2997	0.0013305	0.060862	68.5
ENST00000371733	EPS15	36	-11672.6	37	-11667.5	118.191	0.00129	1	10.2702	0.0013519	0.060862	12
ENST00000344922	MIA3	32	-19352.6	33	-19347.7	132.894	0.00152	1	9.94025	0.001617	0.0713968	284
ENST00000323084	TSPEAR	34	-11441.7	35	-11436.8	999	0.00035	1	9.78537	0.0017591	0.0762055	15.5
ENST00000229583	ADTRP	36	-3806.92	37	-3802.15	998.999	0.00918	1	9.54818	0.0020015	0.0851008	20
ENST00000200181	ITGB4	32	-25382.6	33	-25377.8	28.7963	0.00013	1	9.43647	0.0021271	0.0887968	43

## Sheet: DMR
Transcript id	Gene name	Null_np	Null_Ln	Alternative_np	Alternative_Ln	Foreground w2	Proportion	Degree number	X2.L	P.value	FDR	PPS interval
ENST00000369039	ADAMTSL4	34	-17260	35	-17229.1	999	0.00992	1	61.8077	3.7869e-15	8.31603e-12	17.5
ENST00000313654	LAMA3	36	-55393.4	37	-55371.6	36.2007	0.00445	1	43.5819	4.0658e-11	2.23212e-08	50
ENST00000250160	CCN4	34	-6108.67	35	-6088.26	151.453	0.00418	1	40.8119	1.6761e-10	7.36143e-08	21.5
ENST00000394672	CCDC66	32	-15114.6	33	-15100.3	5.53461	0.01329	1	28.5888	8.95e-08	1.96542e-05	271
ENST00000307546	MAGI3	36	-22929.1	37	-22914.9	999	0.00075	1	28.2723	1.054e-07	2.10417e-05	41
ENST00000268058	PML	36	-16744.4	37	-16730.8	999	0.00245	1	27.2247	1.8113e-07	3.30686e-05	115.5
ENST00000379370	AGRN	34	-35490.8	35	-35477.3	999	0.00065	1	26.9347	2.1045e-07	3.30686e-05	62
ENST00000263207	ARVCF	36	-15258.5	37	-15245	998.998	0.00086	1	26.9313	2.1082e-07	3.30686e-05	22
ENST00000221980	ICAM5	36	-15975.3	37	-15962.1	999	0.00261	1	26.5166	2.6128e-07	3.82514e-05	25
ENST00000271636	CGN	36	-20898.8	37	-20885.9	182.494	0.00163	1	25.8025	3.782e-07	4.66247e-05	18
ENST00000372348	ABL1	30	-16144.1	31	-16131.2	37.3006	0.00095	1	25.7823	3.8217e-07	4.66247e-05	28
ENST00000388887	STAB2	36	-48647.6	37	-48635.9	9.55187	0.00636	1	23.4472	1.2839e-06	0.00014046	18
ENST00000261405	VWF	36	-53719	37	-53707.9	171.525	0.00081	1	22.139	2.5361e-06	0.000253149	33
ENST00000592554	FAM20A	36	-7993.44	37	-7983.3	998.998	0.00131	1	20.278	6.6964e-06	0.000565588	45
ENST00000642238	PATJ	34	-30435.8	35	-30426	234.173	0.00566	1	19.4729	1.0204e-05	0.000829925	12
ENST00000565683	MAN2C1	34	-15704.4	35	-15694.7	433.526	0.00032	1	19.4023	1.0588e-05	0.000830402	18
ENST00000412232	ADGRA2	36	-19587.3	37	-19577.7	95.028	0.00048	1	19.0805	1.2532e-05	0.000948975	68
ENST00000397801	ROBO3	26	-18065.2	27	-18056.5	999	0.00107	1	17.4027	3.0239e-05	0.00207515	130.5
ENST00000389658	LAMA1	32	-59860.7	33	-59852.3	12.0151	0.00226	1	16.8778	3.9864e-05	0.00265277	37
ENST00000263196	DGCR2	36	-7910.3	37	-7902.1	98.5683	0.00057	1	16.4134	5.0924e-05	0.00328909	96.5
ENST00000329117	BCAN	36	-13029.4	37	-13021.6	124.251	0.00195	1	15.6287	7.7077e-05	0.00483603	35
ENST00000680232	SLC1A3	36	-7738.98	37	-7731.68	305.153	0.0001	1	14.594	0.00013334	0.00813374	232
ENST00000241052	CAT	36	-8234.15	37	-8227.29	185.313	0.00068	1	13.7118	0.00021311	0.0123155	71
ENST00000200181	ITGB4	32	-25382.6	33	-25375.9	999	0.0002	1	13.3875	0.00025331	0.0142633	17.5
ENST00000316059	ZFP91	36	-5718.34	37	-5711.79	1	0	1	13.102	0.00029499	0.0158	Single_PSS
ENST00000686984	VSIG10L2	24	-10244.2	25	-10237.9	146.162	0.00278	1	12.6052	0.00038467	0.019645	51.5
ENST00000333617	LSAMP	28	-3375.48	29	-3369.3	999	0.00013	1	12.3635	0.00043781	0.0213651	115
ENST00000263556	P4HA1	34	-6776.09	35	-6770.01	182.444	0.00078	1	12.1471	0.00049164	0.0234705	16
ENST00000254898	MATN2	36	-12176.8	37	-12170.8	547.65	0.00044	1	11.98	0.00053774	0.025066	32
ENST00000070846	PKP2	36	-10925	37	-10919.1	43.611	0.00073	1	11.9452	0.00054789	0.025066	21
ENST00000304355	SPACA5	26	-2135.46	27	-2129.61	998.999	0.00466	1	11.6943	0.00062693	0.0280967	30
ENST00000617502	SPTBN2	32	-31330	33	-31324.4	981.613	6e-05	1	11.1986	0.00081861	0.0352484	Single_PSS
ENST00000241261	TNFSF10	34	-4428.37	35	-4422.95	40.9218	0.0032	1	10.8364	0.00099525	0.0420302	32.5
ENST00000610365	CYFIP1	36	-16977.3	37	-16972	796.938	0	1	10.4999	0.0011938	0.0494639	Single_PSS
ENST00000356518	ADAM33	28	-11394.1	29	-11388.9	94.3457	0.00191	1	10.4282	0.001241	0.0504673	92.5
ENST00000295550	COL6A3	32	-52555	33	-52549.9	999	0.00026	1	10.1269	0.0014612	0.0563794	28
ENST00000648685	ITGAM	34	-22861	35	-22855.9	52.2789	0.00314	1	10.1241	0.0014634	0.0563794	226
ENST00000388820	ADAMTS7	30	-21111.5	31	-21106.6	5.13826	0.01181	1	9.95545	0.0016037	0.0596903	14
ENST00000418331	PTPRJ	36	-22198.3	37	-22193.4	998.998	0.0047	1	9.91508	0.0016393	0.0599984	31
ENST00000436408	MUC20	28	-5382.36	29	-5377.54	12.6369	0.04383	1	9.6367	0.0019073	0.0686628	24
ENST00000262551	OGN	32	-4503.24	33	-4498.44	317.389	0.001	1	9.59836	0.0019475	0.0689792	51
ENST00000240123	SORBS3	32	-8795.05	33	-8790.42	77.6173	0.00409	1	9.27726	0.0023202	0.0808755	105
ENST00000528954	LPXN	34	-6557.82	35	-6553.21	26.5739	0.00843	1	9.20852	0.0024089	0.0826554	14
ENST00000309668	INHBC	32	-6204.36	33	-6199.77	50.4252	0.00893	1	9.16495	0.0024669	0.0833433	31
ENST00000674117	PCSK5	34	-21751.2	35	-21746.7	455.062	0.00132	1	9.0444	0.002635	0.087368	16.5
ENST00000264187	NID1	36	-22724.4	37	-22719.9	999	0.00019	1	9.02328	0.0026656	0.087368	Single_PSS
ENST00000367940	OLFML2B	36	-11350.3	37	-11345.8	139.429	0.0005	1	8.93875	0.0027918	0.0901587	147
ENST00000397033	ITGA4	36	-18635.2	37	-18630.8	999	0.00048	1	8.88303	0.0028783	0.091605	248
ENST00000258613	THSD1	36	-16353.3	37	-16348.9	33.0382	0.00118	1	8.78488	0.0030374	0.0952876	178
ENST00000216832	PNN	36	-6977.41	37	-6973.05	760.959	0.00031	1	8.72739	0.0031347	0.0969549	24

## Sheet: Ancestor of mouse and rat
Transcript id	Gene name	Null_np	Null_Ln	Alternative_np	Alternative_Ln	Foreground w2	Proportion	Degree number	X2.L	P.value	FDR	PPS interval
ENST00000264382	SI	28	-29205.3	29	-29187.2	20.0877	0.0026	1	36.205	1.7762e-09	3.103e-06	63
ENST00000285599	MAN2B2	28	-14184.2	29	-14166.5	121.232	0.00132	1	35.4675	2.5934e-09	3.103e-06	73
ENST00000242786	ADGRE5	30	-13387.5	31	-13376.3	999	0.00335	1	22.4441	2.1635e-06	0.00115043	75
ENST00000166139	FSTL3	34	-3406.66	35	-3395.54	254.414	0.00063	1	22.2404	2.4056e-06	0.00115043	12
ENST00000404820	EMID1	34	-6499.74	35	-6489.52	368.83	0.00375	1	20.4388	6.1567e-06	0.00210471	40
ENST00000259698	RIPOR2	36	-16480.2	37	-16470.7	999	0.00038	1	19.0932	1.2448e-05	0.00372351	109
ENST00000644859	KNG1	36	-11488.7	37	-11480.8	74.9627	0.00798	1	15.7832	7.1031e-05	0.0169977	38.5
ENST00000360314	CASS4	34	-14319.3	35	-14312.1	214.049	0.00169	1	14.3561	0.00015129	0.0303911	77
ENST00000415930	GPI	36	-8551.68	37	-8544.51	44.2802	0.00046	1	14.3424	0.0001524	0.0303911	112
ENST00000320954	CRTAP	32	-5161.02	33	-5153.94	24.801	0.00033	1	14.1539	0.00016845	0.0305313	130
ENST00000378220	NYX	28	-7020.11	29	-7013.09	155.731	0.00025	1	14.0436	0.00017862	0.0305313	216
ENST00000339732	GALNT15	34	-12390	35	-12383.1	18.2579	0.0019	1	13.7388	0.00021007	0.0335132	99.5
ENST00000007722	ITGA3	34	-16749.9	35	-16743.2	33.9341	0.00074	1	13.2612	0.00027096	0.0402556	108
ENST00000085219	CD22	34	-17051.9	35	-17045.4	9.88537	0.00953	1	13.1441	0.00028842	0.0402556	69
ENST00000360141	CD300A	36	-3758.86	37	-3752.41	999	0.00382	1	12.8963	0.00032923	0.0414657	52
ENST00000285238	ABCC3	34	-30211	35	-30205	12.697	0.00164	1	12.1324	0.00049553	0.0539001	120
ENST00000402937	NAGA	36	-7199.69	37	-7193.73	35.1859	0.00136	1	11.9242	0.0005541	0.0576505	90
ENST00000367662	PAPPA2	30	-27833.3	31	-27827.5	15.4513	0.00121	1	11.6095	0.00065616	0.0626276	61
ENST00000395743	BTC	32	-2634.91	33	-2629.14	36.3613	0.0024	1	11.5419	0.00068045	0.0626276	32.5
ENST00000302262	GAA	28	-14961.9	29	-14956.2	13.6775	0.00173	1	11.4106	0.00073026	0.0647227	61.5
ENST00000396578	COL4A3	22	-16562.1	23	-16556.6	28.8563	0.00283	1	11.0543	0.0008848	0.0756188	105
ENST00000371189	NFIA	36	-5921.16	37	-5915.67	999	0	1	10.985	0.00091851	0.0757929	Single_PSS
ENST00000355710	RET	36	-19996.7	37	-19991.4	6.84844	0.00085	1	10.6887	0.0010779	0.0830521	65
ENST00000286371	ATP1B3	34	-5431.57	35	-5426.23	39.2861	0.00472	1	10.6841	0.0010806	0.0830521	43
ENST00000251268	MEGF8	36	-36384.4	37	-36379	26.0877	5e-05	1	10.6334	0.0011106	0.0830521	766
ENST00000247005	GDF1	28	-5567.49	29	-5562.23	100.647	0.00124	1	10.5308	0.001174	0.0851328	27
ENST00000216117	HMOX1	36	-6107.75	37	-6102.58	999	0.00095	1	10.3371	0.0013038	0.0893918	217.5
ENST00000381362	GP2	32	-9525.99	33	-9520.84	9.28776	0.01355	1	10.2968	0.0013326	0.0893918	34
ENST00000205557	ABCC6	30	-26354.6	31	-26349.5	7.60241	0.00204	1	10.28	0.0013448	0.0893918	78
ENST00000396087	NAV2	36	-32505.7	37	-32500.6	55.2737	7e-05	1	10.126	0.0014619	0.0945494	230.5

## Sheet: TMV
Transcript id	Gene name	Null_np	Null_Ln	Alternative_np	Alternative_Ln	Foreground w2	Proportion	Degree number	X2.L	P.value	FDR	PPS interval
ENST00000372484	CTSA	36	-7710.94	37	-7699.32	998.992	0.0031	1	23.2415	1.4288e-06	0.000690825	34
ENST00000258969	CHAD	34	-5159.89	35	-5149.09	998.996	0.00061	1	21.5926	3.3715e-06	0.00108675	96
ENST00000402984	FBLN1	36	-10648.6	37	-10640.4	999	0.00048	1	16.359	5.2406e-05	0.0117995	58.5
ENST00000325495	HNRNPM	36	-7500.47	37	-7492.33	142.145	0.00024	1	16.2861	5.4462e-05	0.0117995	36
ENST00000360467	COL4A2	34	-25982	35	-25974.5	64.5974	0.00094	1	15.0893	0.00010254	0.0195415	134
ENST00000341584	SERPINA6	36	-9972.84	37	-9965.38	15.9159	0.02935	1	14.9231	0.00011199	0.0195415	13
ENST00000262741	PIK3R3	36	-5580.65	37	-5573.26	95.4511	0.00034	1	14.7732	0.00012125	0.0195415	29
ENST00000360835	SCUBE1	28	-13803.6	29	-13796.9	579.317	0.00057	1	13.5028	0.00023821	0.0319523	13
ENST00000230990	HBEGF	36	-3534.42	37	-3527.7	999	0.00073	1	13.4286	0.00024782	0.0319523	Single_PSS
ENST00000262290	LPO	32	-11872.7	33	-11866.3	17.0035	0.00575	1	12.8736	0.00033324	0.0402804	36
ENST00000674117	PCSK5	34	-21733.9	35	-21727.6	10.0516	0.00463	1	12.69	0.00036761	0.041821	88
ENST00000390654	COL23A1	28	-6280.31	29	-6274.45	311.482	0.00089	1	11.7205	0.00061814	0.0629201	154
ENST00000344754	SIGLEC1	36	-37237.5	37	-37231.9	86.2137	0.00168	1	11.0355	0.00089386	0.0824464	89
ENST00000376406	MDC1	30	-13848.8	31	-13843.3	999	0.00152	1	10.9747	0.00092364	0.0824464	84
ENST00000412232	ADGRA2	36	-19589.1	37	-19583.6	36.2632	0.00036	1	10.9464	0.00093786	0.0824464	67
ENST00000396625	COL4A4	30	-30125.8	31	-30120.5	18.4232	0.0057	1	10.6441	0.0011042	0.0879279	69
ENST00000402696	TF	30	-14869.5	31	-14864.3	998.947	0.01189	1	10.5095	0.0011876	0.0879279	52
ENST00000367313	LAD1	36	-7023.97	37	-7018.72	999	0.00723	1	10.4954	0.0011967	0.0879279	35
ENST00000315872	ROCK2	32	-16752.9	33	-16747.7	385.802	4e-05	1	10.3998	0.0012603	0.0879279	Single_PSS
ENST00000241052	CAT	36	-8235.41	37	-8230.22	24.1253	0.00131	1	10.3812	0.001273	0.0879279	34
ENST00000628705	FCGBP	28	-17689.1	29	-17684	18.7098	0.00377	1	10.1595	0.0014356	0.0957397	69

## Sheet: EM
Transcript id	Gene name	Null_np	Null_Ln	Alternative_np	Alternative_Ln	Foreground w2	Proportion	Degree number	X2.L	P.value	FDR	PPS interval
ENST00000262963	PTPRS	24	-20715	25	-20696.1	520.149	0.00039	1	37.9254	7.3502e-10	2.75485e-07	15
ENST00000263087	ITGAE	32	-18313.2	33	-18303.1	20.9835	0.00853	1	20.1993	6.978e-06	0.00154007	41
ENST00000557933	LDLR	32	-13914.7	33	-13905.4	999	0.00169	1	18.6191	1.5961e-05	0.00299109	42
ENST00000475668	MGAM	32	-11378.5	33	-11369.3	89.3058	0.00301	1	18.4161	1.7755e-05	0.00302481	50
ENST00000369400	ADAM30	22	-10174.2	23	-10165.5	22.2246	0.02304	1	17.2936	3.2026e-05	0.00461667	25
ENST00000377966	RECK	36	-13475	37	-13466.8	999	0.00058	1	16.3256	5.3338e-05	0.00691943	Single_PSS
ENST00000255226	SLC14A2	36	-14378.1	37	-14370	313.565	0.01052	1	16.2542	5.5385e-05	0.00691943	12
ENST00000267082	ITGB7	34	-13685.8	35	-13678	29.1666	0.00353	1	15.6186	7.7487e-05	0.00907566	29
ENST00000397542	CDHR5	34	-11553.8	35	-11546.4	998.995	0.01183	1	14.856	0.00011604	0.0119552	38.5
ENST00000287590	B3GNT7	36	-7525.57	37	-7518.22	999	0.00216	1	14.6998	0.00012606	0.0119552	28.5
ENST00000642955	COL25A1	34	-7458.61	35	-7451.28	89.2274	0.00137	1	14.6771	0.00012759	0.0119552	65
ENST00000474531	FAM107A	36	-2404.04	37	-2396.78	999	0.00038	1	14.5207	0.00013863	0.0123711	36.5
ENST00000373719	OGT	36	-10417.1	37	-10411.1	319.264	1e-05	1	11.9761	0.00053887	0.0420768	Single_PSS
ENST00000359337	PLXNB2	30	-26169.5	31	-26163.7	998.998	0.00136	1	11.5081	0.00069294	0.0493217	22
ENST00000355867	SVIL	34	-37411.1	35	-37405.4	30.6407	0.00082	1	11.4932	0.00069851	0.0493217	105
ENST00000264832	ICAM1	30	-9573.04	31	-9567.32	28.1609	0.01183	1	11.4417	0.00071813	0.0493217	19
ENST00000263093	SLC27A5	36	-15187.3	37	-15181.6	25.9016	0.00394	1	11.3937	0.00073693	0.0493217	37
ENST00000680825	P2RY6	36	-5914.67	37	-5909.1	47.0485	0.00544	1	11.145	0.00084258	0.0527312	16.5
ENST00000223795	TNFSF8	36	-4644.18	37	-4638.61	163.357	0.00289	1	11.1416	0.00084415	0.0527312	91.5
ENST00000299855	MMP3	28	-8412.88	29	-8407.39	65.1544	0.00425	1	10.9886	0.00091672	0.0554172	77
ENST00000286353	PXYLP1	36	-7432.33	37	-7427.03	999	0.0009	1	10.6028	0.0011291	0.0661229	70
ENST00000265261	ST3GAL6	32	-4599.24	33	-4593.97	999	0.00141	1	10.5257	0.0011773	0.0668564	62
ENST00000194155	PCDHB2	22	-10126	23	-10121.2	32.1665	0.00287	1	9.7647	0.0017789	0.0952474	145
ENST00000527644	TSPAN4	32	-3077.15	33	-3072.35	444.938	0.00011	1	9.60996	0.0019353	0.0992258	Single_PSS
ENST00000349780	CDK5RAP2	34	-29362.8	35	-29358	10.1467	0.00475	1	9.58745	0.0019591	0.0992258	112

## Sheet: Shrew
Transcript id	Gene name	Null_np	Null_Ln	Alternative_np	Alternative_Ln	Foreground w2	Proportion	Degree number	X2.L	P.value	FDR	PPS interval
ENST00000246841	FLRT1	32	-8978.71	33	-8962.04	1	0.00177	1	33.3512	7.6932e-09	7.07731e-06	16
ENST00000256509	CHL1	36	-24777	37	-24760.7	32.9424	0.00485	1	32.6558	1.1001e-08	7.07731e-06	13.5
ENST00000312481	COL6A5	26	-40486.7	27	-40472.8	8.29975	0.01571	1	27.6406	1.4608e-07	4.02763e-05	14.5
ENST00000324093	PLXND1	36	-28588.2	37	-28575.6	58.0506	0.00205	1	25.2206	5.1134e-07	0.000122703	11.5
ENST00000295550	COL6A3	32	-52533.5	33	-52521	133.272	0.00342	1	25.0037	5.7219e-07	0.000122703	23
ENST00000379802	DSP	36	-45093.3	37	-45081	169.661	0.00076	1	24.7278	6.6025e-07	0.000127428	23
ENST00000642252	MANBA	36	-20198.2	37	-20186.1	28.8867	0.01659	1	24.1737	8.8026e-07	0.000141575	23
ENST00000649844	THBS2	34	-18722.9	35	-18710.9	17.8947	0.00257	1	23.8722	1.0295e-06	0.000152841	21
ENST00000344754	SIGLEC1	36	-37236.2	37	-37224.4	999	0.00664	1	23.6239	1.1713e-06	0.000161472	62
ENST00000261405	VWF	36	-53724.3	37	-53712.8	51.9183	0.00179	1	23.0578	1.5721e-06	0.000202277	64.5
ENST00000011653	CD4	30	-7759.14	31	-7747.74	695.867	0.03366	1	22.7941	1.8032e-06	0.000207248	13
ENST00000371929	ADAMTS13	32	-17347.2	33	-17336.2	28.5018	0.00839	1	21.9867	2.7454e-06	0.000278875	37
ENST00000371207	ENTPD1	34	-9992.19	35	-9981.66	15.6202	0.02361	1	21.0651	4.4394e-06	0.000408002	24
ENST00000361069	LAMC3	36	-30769	37	-30759	36.9921	0.00764	1	20.0305	7.6217e-06	0.000641701	30
ENST00000264039	GPC1	32	-7907.07	33	-7897.1	318.667	0.00144	1	19.9427	7.9797e-06	0.000641701	51.5
ENST00000220562	EXTL3	36	-13745.4	37	-13736.5	28.5003	0.00087	1	17.976	2.2371e-05	0.00155372	18
ENST00000321725	STAB1	32	-46575.9	33	-46566.9	471.902	0.00198	1	17.9616	2.2541e-05	0.00155372	116.5
ENST00000242786	ADGRE5	30	-13383.7	31	-13374.8	998.949	0.01141	1	17.8186	2.43e-05	0.00161721	21
ENST00000261944	CDHR2	36	-27487	37	-27478.1	6.51044	0.02319	1	17.6439	2.6637e-05	0.00165837	17
ENST00000253332	AKAP12	34	-27475.2	35	-27466.4	72.4353	0.01086	1	17.5419	2.8105e-05	0.00169508	44
ENST00000538084	SLC3A2	36	-10292.4	37	-10283.9	34.391	0.00916	1	16.9437	3.8505e-05	0.00225196	31
ENST00000360534	DPP4	36	-12851.8	37	-12843.4	27.8163	0.00487	1	16.7765	4.205e-05	0.00238696	23
ENST00000371117	PKHD1	36	-74504	37	-74495.7	998.987	0.006	1	16.5845	4.6529e-05	0.00256574	80.5
ENST00000302347	ITGB2	36	-13746.4	37	-13738.2	24.4659	0.0023	1	16.4178	5.0806e-05	0.00265015	44.5
ENST00000300527	COL6A2	36	-16849.6	37	-16841.5	22.0097	0.00216	1	16.2768	5.4729e-05	0.00277966	17
ENST00000375615	LAYN	36	-6269.8	37	-6261.96	999	0.00476	1	15.6791	7.5047e-05	0.00362102	73
ENST00000260061	LRRC32	36	-13859.6	37	-13851.8	686.455	0.009	1	15.541	8.0734e-05	0.00380041	20
ENST00000308807	MLKL	26	-7420.56	27	-7412.86	998.931	0.02106	1	15.3928	8.7322e-05	0.00392974	19
ENST00000251973	CARD10	36	-16356.2	37	-16348.5	253.741	0.0008	1	15.3773	8.804e-05	0.00392974	148
ENST00000316623	FBN1	36	-41566.4	37	-41559.2	46.5092	0.00025	1	14.5726	0.00013486	0.005784	99
ENST00000287097	CD109	36	-27835.9	37	-27829	11.9152	0.00315	1	13.8757	0.00019531	0.00785309	155
ENST00000610365	CYFIP1	36	-16978.7	37	-16971.8	39.3141	1e-05	1	13.8041	0.00020289	0.00796241	128
ENST00000388887	STAB2	36	-48664.5	37	-48657.6	16.4158	0.00296	1	13.773	0.00020628	0.00796241	113
ENST00000264828	COL5A3	26	-11934.6	27	-11927.7	49.0763	0.00676	1	13.7219	0.00021197	0.00802161	23
ENST00000517905	ADAM19	34	-14827.7	35	-14821.1	39.6409	0.00575	1	13.3256	0.0002618	0.00971681	25
ENST00000366963	SLC22A1	34	-12985.3	35	-12978.6	31.0097	0.00719	1	13.2436	0.00027351	0.00995989	34
ENST00000264832	ICAM1	30	-9573.71	31	-9567.18	17.6489	0.01144	1	13.0502	0.00030326	0.0108387	36
ENST00000621829		36	-22120.7	37	-22114.3	999	0.00134	1	12.7588	0.00035434	0.0123747	16.5
ENST00000331920	PTCH1	36	-19694.3	37	-19687.9	1	0.00179	1	12.7036	0.00036495	0.0123747	77.5
ENST00000506030	ERBIN	36	-19448.3	37	-19442	157.544	0.00093	1	12.701	0.00036547	0.0123747	197
ENST00000372348	ABL1	30	-16154.5	31	-16148.2	148.319	0.00066	1	12.556	0.00039493	0.0131416	95
ENST00000355999	STK39	36	-5687.4	37	-5681.21	89.4677	0.00089	1	12.3724	0.00043573	0.0139137	19
ENST00000367278	LGR6	36	-13589.2	37	-13583	405.598	0.0011	1	12.3666	0.00043709	0.0139137	39
ENST00000396625	COL4A4	30	-30126.8	31	-30120.6	998.993	0.00512	1	12.3552	0.00043976	0.0139137	69
ENST00000261590	DSG2	36	-18145.1	37	-18139	60.3507	0.00625	1	12.0302	0.00052346	0.0162948	57
ENST00000402918	ELFN2	30	-9044.82	31	-9038.89	38.1209	8e-05	1	11.8685	0.00057092	0.0174901	46
ENST00000085219	CD22	34	-17051.4	35	-17045.6	8.79698	0.0183	1	11.6631	0.00063754	0.01893	40.5
ENST00000642955	COL25A1	34	-7461.37	35	-7455.66	998.997	0.00163	1	11.4147	0.00072866	0.0213078	52
ENST00000243347	TNFAIP6	36	-4524.73	37	-4519.14	66.3804	0.00225	1	11.1859	0.0008242	0.0237419	30
ENST00000381036	CD81	32	-3084.91	33	-3079.39	366.983	0.00414	1	11.054	0.00088498	0.0251178	13
ENST00000418331	PTPRJ	36	-22205.5	37	-22200.1	168.13	0.00608	1	10.8248	0.0010015	0.028013	76.5
ENST00000454838	CHID1	36	-6066.82	37	-6061.49	13.5361	0.00203	1	10.6518	0.0010996	0.0300455	16
ENST00000485816	ITIH4	36	-16101.1	37	-16095.8	37.3917	0.00336	1	10.5186	0.0011818	0.0316788	129
ENST00000340369	XIRP1	28	-27293.8	29	-27288.7	998.977	0.00418	1	10.3195	0.0013164	0.0347765	101.5
ENST00000261483	MAN2A1	28	-17368.8	29	-17363.6	998.998	0.00291	1	10.2957	0.0013334	0.0347765	108
ENST00000475668	MGAM	32	-11369	33	-11363.9	5.24198	0.01119	1	10.1694	0.0014279	0.0367446	34
ENST00000266383	B4GALNT3	32	-13880.6	33	-13875.5	10.0092	0.00169	1	10.1149	0.0014708	0.0369818	71
ENST00000321702	B3GNT8	32	-7096.55	33	-7091.54	998.981	0.00364	1	10.0242	0.001545	0.0377449	18
ENST00000445355	ADAM8	30	-12697.5	31	-12692.6	998.892	0.00887	1	9.95164	0.0016071	0.0387713	17
ENST00000646045	FYB1	36	-14749.5	37	-14744.6	26.889	0.01006	1	9.84348	0.0017044	0.0404406	13
ENST00000381405	ESM1	36	-3448.75	37	-3443.84	13.802	0.01034	1	9.82855	0.0017182	0.0404406	37.5
ENST00000389623	SSC5D	28	-11993.4	29	-11988.5	565.585	0.01309	1	9.79467	0.0017502	0.0404537	43
ENST00000266483	ALG10	36	-8434.38	37	-8429.5	998.979	0.00546	1	9.75995	0.0017835	0.0404537	23.5
ENST00000397542	CDHR5	34	-11554.4	35	-11549.5	455.719	0.02905	1	9.74797	0.0017952	0.0404537	22
ENST00000300119	MYO1A	34	-18135.6	35	-18130.8	21.0325	0.01602	1	9.74044	0.0018026	0.0404537	15
ENST00000395550	SLC26A6	34	-8592.97	35	-8588.16	444.169	0.00425	1	9.61153	0.0019336	0.0424337	46
ENST00000226574	NFKB1	36	-16009.6	37	-16004.8	47.1611	0.00139	1	9.6104	0.0019348	0.0424337	53
ENST00000372338	FIBCD1	36	-7417.91	37	-7413.2	297.217	0.00023	1	9.4035	0.0021657	0.0469641	60
ENST00000371225	TACSTD2	28	-4223.27	29	-4218.6	141.759	0.0025	1	9.32708	0.0022579	0.0480549	13
ENST00000261799	PDGFRB	36	-16439.5	37	-16434.8	22.7504	0.00093	1	9.30901	0.0022803	0.0480549	26
ENST00000409479	PGGHG	36	-12798.9	37	-12794.2	10.4592	0.004	1	9.30065	0.0022907	0.0480549	109
ENST00000349780	CDK5RAP2	34	-29363.1	35	-29358.4	276.689	0.00517	1	9.25375	0.0023501	0.0484615	77.5
ENST00000269202	MEP1B	36	-13122.6	37	-13118	55.931	0.00493	1	9.24584	0.0023603	0.0484615	73
ENST00000367467	SASH1	36	-20038.1	37	-20033.5	14.7164	0.00116	1	9.17203	0.0024574	0.0494985	42
ENST00000339673	DMP1	34	-8661.11	35	-8656.52	5.45924	0.01536	1	9.16852	0.0024621	0.0494985	28
ENST00000285238	ABCC3	34	-30202.1	35	-30197.6	12.2511	0.00444	1	9.04719	0.002631	0.051299	82.5
ENST00000324501	PSEN1	36	-7721.93	37	-7717.4	565.947	0.00244	1	9.0469	0.0026314	0.051299	138
ENST00000315599	CD209	34	-2875.43	35	-2870.93	999	0.01222	1	9.00273	0.0026958	0.0520289	21.5
ENST00000336292	SYNM	36	-24924.8	37	-24920.4	310.106	0.02408	1	8.98328	0.0027246	0.0520641	21
ENST00000356956	IGF2R	36	-49543.5	37	-49539	13.4774	0.00257	1	8.9463	0.0027803	0.0526076	57
ENST00000307395	GP9	30	-3373.1	31	-3368.65	548.616	0.00804	1	8.90365	0.002846	0.0528931	72.5
ENST00000294008	SLX4	36	-26981.1	37	-26976.7	87.0149	0.00808	1	8.90098	0.0028502	0.0528931	82.5
ENST00000268171	FURIN	34	-10389.5	35	-10385.1	37.9717	0.00064	1	8.87776	0.0028867	0.0530603	43
ENST00000367412	F13B	32	-12328.8	33	-12324.4	184.847	0.00679	1	8.85466	0.0029234	0.0532279	45
ENST00000452455	MYBPC1	34	-16772	35	-16767.6	28.594	0.00043	1	8.79811	0.0030154	0.0541179	103
ENST00000448666	MOGS	36	-14120.2	37	-14115.8	998.997	0.00125	1	8.78972	0.0030293	0.0541179	59
ENST00000239462	TNN	36	-11098.1	37	-11093.7	60.3253	0.00181	1	8.77348	0.0030564	0.0541179	114
ENST00000356082	LAMB3	36	-22411	37	-22406.6	998.943	0.00259	1	8.74738	0.0031005	0.0543997	93
ENST00000371712	INPP5E	36	-10152.5	37	-10148.2	999	0.00155	1	8.71589	0.0031545	0.0548485	40
ENST00000346248	CHST15	36	-9001.91	37	-8997.59	13.8988	0.00294	1	8.64122	0.0032864	0.0566317	13
ENST00000308508	CSPG4	36	-39436.5	37	-39432.2	12.4972	0.00247	1	8.5872	0.0033853	0.0578197	59
ENST00000375559	F10	34	-9002.61	35	-8998.39	18.6971	0.00323	1	8.44159	0.0036674	0.0610396	50
ENST00000260702	LOXL4	32	-11336.8	33	-11332.6	998.993	0.00097	1	8.4409	0.0036687	0.0610396	117
ENST00000682447	CNTNAP5	30	-19578.8	31	-19574.6	11.0669	0.00054	1	8.38784	0.0037774	0.062311	142
ENST00000265563	PRKAR2A	36	-5231.55	37	-5227.41	999	0.00048	1	8.26839	0.0040341	0.0648384	Single_PSS
ENST00000542575	SLC1A5	36	-8499.62	37	-8495.49	32.1526	0.01466	1	8.26681	0.0040376	0.0648384	12
ENST00000342014	BMX	36	-8744.69	37	-8740.56	21.4528	0.00108	1	8.25454	0.004065	0.0648384	14.5
ENST00000246747	ARL2	36	-2548.3	37	-2544.22	516.699	0.00023	1	8.16831	0.0042629	0.0674377	104
ENST00000339313	SIGLEC10	26	-10566	27	-10561.9	723.817	0.01885	1	8.14467	0.0043188	0.0677665	21.5
ENST00000361566	KRT19	36	-7390.64	37	-7386.58	35.6372	0.00534	1	8.12814	0.0043583	0.0678348	40.5
ENST00000219334	SMPD3	34	-9300.6	35	-9296.56	10.2411	0.00073	1	8.08893	0.0044536	0.0687636	96
ENST00000255226	SLC14A2	36	-14378.3	37	-14374.2	10.0533	0.00305	1	8.07254	0.0044941	0.0688382	49
ENST00000358432	EPHA2	32	-13702.8	33	-13698.8	11.6426	0.00051	1	8.00186	0.0046729	0.0705281	50
ENST00000282849	ADAMTS18	34	-16564.2	35	-16560.2	7.70685	0.00144	1	7.98067	0.004728	0.0705281	79
ENST00000308110	MUS81	32	-8701.35	33	-8697.36	998.986	0.00272	1	7.97673	0.0047383	0.0705281	39
ENST00000265529	KIF9	36	-11804.8	37	-11800.8	724.483	0.00092	1	7.97203	0.0047506	0.0705281	41
ENST00000337843	C1QTNF6	28	-3719.91	29	-3715.93	111.562	0.00228	1	7.9441	0.0048244	0.071077	16
ENST00000297185	HSPA9	36	-8497.51	37	-8493.61	391.247	7e-05	1	7.80874	0.0051994	0.0748869	Single_PSS
ENST00000679300	PLAT	36	-11909	37	-11905.1	3.88465	0.02171	1	7.76399	0.0053298	0.0761964	14
ENST00000342435	PLSCR1	36	-4269.68	37	-4265.84	999	0.00636	1	7.68587	0.0055655	0.078981	12
ENST00000263087	ITGAE	32	-18314.8	33	-18310.9	45.6382	0.00374	1	7.67126	0.0056107	0.0790412	213
ENST00000241052	CAT	36	-8232.54	37	-8228.73	12.1636	0.00111	1	7.60867	0.0058088	0.081239	73
ENST00000682881	MAN1B1	34	-9737.42	35	-9733.63	8.50096	0.00509	1	7.58593	0.0058826	0.0815425	21
ENST00000251582	ADAMTS2	36	-17855.5	37	-17851.7	189.212	0.00072	1	7.57602	0.005915	0.0815425	33
ENST00000223061	PCOLCE	36	-6907.44	37	-6903.67	998.963	0.00387	1	7.53706	0.0060443	0.082734	81
ENST00000296440	PLXNB1	34	-33777.3	35	-33773.6	40.7061	0.00079	1	7.43778	0.0063868	0.0861995	82
ENST00000531066	PLEKHA7	36	-19621.1	37	-19617.4	998.997	0.00094	1	7.40611	0.0065003	0.0871221	105
ENST00000379198	B3GALT6	34	-4913.99	35	-4910.3	998.995	0.00102	1	7.39048	0.006557	0.0872759	51
ENST00000254898	MATN2	36	-12177	37	-12173.3	14.4952	0.00181	1	7.37062	0.0066298	0.0876405	53
ENST00000326317	SGSH	36	-8633.72	37	-8630.07	23.9593	0.00364	1	7.30188	0.0068883	0.0904382	21
ENST00000342213	CLEC14A	30	-8550.85	31	-8547.24	109.989	0.00446	1	7.23535	0.0071482	0.0926128	28
ENST00000368171	CD1D	30	-6765.49	31	-6761.88	394.827	0.02974	1	7.23491	0.0071499	0.0926128	22.5
ENST00000640418	ST3GAL5	36	-7452.93	37	-7449.33	18.2787	0.00271	1	7.19266	0.0073202	0.0941866	85
ENST00000648076	COL17A1	36	-22263.4	37	-22259.9	41.1815	0.00186	1	7.15735	0.0074658	0.0945599	31
ENST00000389722	SPTB	36	-34568.1	37	-34564.5	7.97571	0.00046	1	7.15294	0.0074841	0.0945599	40
ENST00000252575	NCAN	30	-13379.1	31	-13375.5	192.433	0.00333	1	7.15006	0.0074962	0.0945599	41
ENST00000370060	L1CAM	36	-20680.9	37	-20677.3	998.97	0.00108	1	7.10275	0.0076966	0.0958351	68.5
ENST00000219476	TSC2	36	-28939.1	37	-28935.6	998.986	0.00071	1	7.08744	0.0077626	0.0959751	105
ENST00000374280	EXTL1	30	-10408.3	31	-10404.8	26.0948	0.00718	1	7.07715	0.0078073	0.0959751	15
ENST00000456935	MAN2B1	34	-18151.4	35	-18147.8	11.7514	0.00426	1	7.05143	0.0079202	0.0965587	60
ENST00000262948	MAP2K2	30	-5131.36	31	-5127.84	350.955	0.0002	1	7.04021	0.00797	0.0965587	11
ENST00000373765	MATN1	32	-6830.42	33	-6826.9	999	0.00029	1	7.02838	0.0080228	0.0965587	Single_PSS
ENST00000593537	NTF4	32	-3007.22	33	-3003.71	46.8818	0.00276	1	7.02122	0.0080549	0.0965587	20
ENST00000222823	NOD1	36	-17570.1	37	-17566.7	998.976	0.00217	1	6.98816	0.0082051	0.0977521	67
ENST00000311852	MMP14	36	-7336.57	37	-7333.09	107.4	9e-05	1	6.9605	0.0083329	0.0986656	434.5

## Sheet: NMR
Transcript id	Gene name	Null_np	Null_Ln	Alternative_np	Alternative_Ln	Foreground w2	Proportion	Degree number	X2.L	P.value	FDR	PPS interval
ENST00000357559	FXR1	36	-7690.71	37	-7667.67	1	0	1	46.0771	1.1369e-11	1.31085e-08	431
ENST00000356083	COL27A1	30	-12265.1	31	-12243.2	349.44	0.00445	1	43.8688	3.5114e-11	2.6991e-08	76
ENST00000373672	COL16A1	34	-21818	35	-21799.6	999	0.00179	1	36.9656	1.2023e-09	6.93126e-07	60.5
ENST00000271588	HMCN1	34	-92640.4	35	-92623.7	177.935	0.00051	1	33.3791	7.5834e-09	3.49746e-06	50
ENST00000314276	TNS2	36	-22923.3	37	-22907.8	525.42	0.00056	1	31.0698	2.4891e-08	9.56644e-06	44
ENST00000677004	ADAM9	32	-11158.2	33	-11145.4	1	0	1	25.507	4.4078e-07	0.000139242	508
ENST00000264162	LCT	32	-31325.5	33	-31312.8	26.8655	0.00266	1	25.3303	4.8306e-07	0.000139242	130.5
ENST00000360957	PPP1R13L	36	-11675.5	37	-11664.5	49.2469	0.00074	1	21.9958	2.7325e-06	0.000630115	160
ENST00000559488	ITGB3	32	-10936.8	33	-10926.1	1	0.01204	1	21.5805	3.3929e-06	0.000698929	26
ENST00000328333	COL7A1	32	-35059.7	33	-35048.9	999	0.00122	1	21.4472	3.6371e-06	0.000698929	168
ENST00000399799	ROCK1	34	-14079.9	35	-14069.8	108.157	0.00012	1	20.2364	6.8438e-06	0.00121398	32
ENST00000388820	ADAMTS7	30	-21133.8	31	-21124.1	439.519	0.00082	1	19.3018	1.116e-05	0.00171566	32.5
ENST00000425690	PVR	18	-4461.9	19	-4452.44	768.124	0.02321	1	18.9321	1.3546e-05	0.00195232	12
ENST00000262418	SLC4A1	34	-16515.3	35	-16506.2	30.668	0.00201	1	18.266	1.921e-05	0.00260578	61
ENST00000404971	NRXN1	22	-12717.1	23	-12708	30.9267	0.00018	1	18.1262	2.0674e-05	0.00264857	Single_PSS
ENST00000318010	GANC	32	-14535	33	-14527.8	106.126	0.00181	1	14.4302	0.00014545	0.017653	137.5
ENST00000192314	GAL3ST2	28	-6555.34	29	-6548.29	999	0.00174	1	14.0958	0.00017373	0.0200311	48.5
ENST00000302068	FGB	36	-8691.04	37	-8684.15	380.998	0.00047	1	13.7761	0.00020593	0.0214879	Single_PSS
ENST00000264784	SLC2A9	36	-10037.2	37	-10030.3	999	0.00041	1	13.7145	0.0002128	0.0214879	53
ENST00000367662	PAPPA2	30	-27834.6	31	-27827.7	999	0.00045	1	13.7012	0.00021432	0.0214879	834.5
ENST00000356798	ITGAL	34	-23024.9	35	-23018.2	999	0.00317	1	13.3275	0.00026155	0.0241254	87.5
ENST00000261037	COL8A1	34	-10902.5	35	-10896.6	999	0.0002	1	11.7538	0.0006072	0.053854	268.5
ENST00000085219	CD22	34	-17050.6	35	-17044.9	20.3891	0.00777	1	11.4365	0.00072015	0.0604287	113
ENST00000498619	CASR	34	-14040.3	35	-14034.6	2.92319	0.00096	1	11.3147	0.00076894	0.0604287	59
ENST00000278742	ST14	36	-14841.1	37	-14835.5	999	0.00067	1	11.057	0.00088355	0.0657247	63
ENST00000377871	SLC22A6	36	-7865.62	37	-7860.17	999	0.0005	1	10.9068	0.00095814	0.069046	61
ENST00000355867	SVIL	34	-37409.4	35	-37404.2	27.7325	0.00107	1	10.3724	0.0012791	0.0867531	23

## Sheet: KR
Transcript id	Gene name	Null_np	Null_Ln	Alternative_np	Alternative_Ln	Foreground w2	Proportion	Degree number	X2.L	P.value	FDR	PPS interval
ENST00000408912	ARMC5	34	-14603.2	35	-14576.2	224.038	0.00522	1	53.9462	2.0605e-13	4.50425e-10	12
ENST00000399391	OTOG	30	-41578.7	31	-41560.6	87.0898	0.00098	1	36.1946	1.7856e-09	9.7583e-07	33
ENST00000380880	FREM1	36	-39246	37	-39231	36.6975	0.00459	1	29.9285	4.4827e-08	1.46465e-05	37
ENST00000265970	PIK3C2A	36	-23425.9	37	-23411.8	35.5502	0.00103	1	28.2427	1.0702e-07	2.12678e-05	36
ENST00000324093	PLXND1	36	-28609.5	37	-28596.2	24.8413	0.00076	1	26.7012	2.3747e-07	4.32591e-05	18
ENST00000668164	ARHGEF18	36	-16598.9	37	-16586.5	999	0.00187	1	24.7966	6.3709e-07	0.000107129	38
ENST00000449956	ITIH3	34	-14534.2	35	-14522.1	40.1749	0.00307	1	24.1381	8.9667e-07	0.000140009	36
ENST00000331563	PKP3	34	-9888	35	-9876.09	57.6338	0.00084	1	23.8179	1.0589e-06	0.000154317	24
ENST00000374695	HSPG2	36	-47480.4	37	-47469.4	833.801	0.00058	1	21.9881	2.7435e-06	0.000349371	185
ENST00000643759	SPTA1	32	-43571.6	33	-43560.7	94.2645	0.00088	1	21.897	2.8768e-06	0.000349371	701
ENST00000356798	ITGAL	34	-23023	35	-23012.7	998.997	0.00388	1	20.6383	5.5475e-06	0.000606342	67
ENST00000287097	CD109	36	-27837.5	37	-27827.4	494.807	0.00341	1	20.3371	6.4928e-06	0.000645148	74
ENST00000418647	BCAR1	36	-14291.9	37	-14282.1	47.4374	0.00054	1	19.6202	9.4463e-06	0.0008604	41
ENST00000303045	COL22A1	30	-20368.6	31	-20358.9	814.646	0.00101	1	19.3475	1.0896e-05	0.000952746	155.5
ENST00000388887	STAB2	36	-48656.5	37	-48647.7	10.0054	0.00498	1	17.5907	2.7393e-05	0.00221782	107
ENST00000645393	COL13A1	34	-7571.39	35	-7562.81	268.67	0.00412	1	17.1737	3.4113e-05	0.00257141	11
ENST00000262776	LGALS3BP	30	-8562.08	31	-8553.54	37.3428	0.01127	1	17.0785	3.5866e-05	0.00261344	18
ENST00000369950	IMPG1	24	-6879.72	25	-6871.39	15.6093	0.01259	1	16.6577	4.4769e-05	0.00291259	17
ENST00000282588	ITGA1	34	-18074	35	-18065.7	37.5369	0.00086	1	16.6353	4.5301e-05	0.00291259	249
ENST00000587686	TJP3	30	-14845.8	31	-14837.6	571.101	0.00077	1	16.3867	5.1647e-05	0.00322572	77
ENST00000264956	EVC	34	-19351	35	-19342.9	999	0.00362	1	16.2106	5.6676e-05	0.00344149	52
ENST00000649792	SCUBE2	32	-12980.8	33	-12972.9	642.303	0.00074	1	15.8956	6.6935e-05	0.00395459	39
ENST00000621226	MUC5AC	24	-21524.2	25	-21516.5	998.991	0.00212	1	15.5279	8.1297e-05	0.00467672	42.5
ENST00000371117	PKHD1	36	-74496.1	37	-74488.6	6.2457	0.00764	1	15.0303	0.0001058	0.00564095	87
ENST00000646102	ARHGEF7	36	-12710.9	37	-12703.4	998.997	0.00029	1	14.9596	0.00010984	0.00571691	29
ENST00000374469	SVEP1	36	-65673	37	-65665.6	6.93047	0.00185	1	14.7884	0.00012027	0.00597523	105
ENST00000338754	TPST2	32	-5245.53	33	-5238.55	27.3952	0.00091	1	13.9516	0.00018758	0.00854271	27
ENST00000306390	LRG1	34	-8155.25	35	-8148.34	64.1972	0.02332	1	13.8049	0.00020281	0.00904781	13.5
ENST00000393409	PLXNA1	32	-23687.8	33	-23681	660.791	0.00014	1	13.7166	0.00021257	0.00929356	18.5
ENST00000085219	CD22	34	-17052.8	35	-17045.9	266.704	0.01912	1	13.6774	0.00021705	0.00930336	85
ENST00000542575	SLC1A5	36	-8501.79	37	-8495.22	26.7215	0.00362	1	13.1378	0.0002894	0.0118056	34.5
ENST00000295269	SLC9A4	36	-14357.1	37	-14350.6	48.4788	0.00083	1	13.1234	0.00029163	0.0118056	72
ENST00000393080	SERPINA3	32	-10057.5	33	-10051	324.898	0.01169	1	13.0519	0.00030297	0.0118911	31.5
ENST00000369966	NFKB2	36	-13263.2	37	-13256.7	51.2474	0.00131	1	13.0013	0.00031128	0.0119379	16
ENST00000389857	CCDC88C	36	-33229	37	-33222.6	379.746	0.00072	1	12.6979	0.00036606	0.0132984	190
ENST00000547103	OTOGL	30	-29179.6	31	-29173.2	587.52	0.00048	1	12.6724	0.00037109	0.0132984	268
ENST00000642252	MANBA	36	-20211.1	37	-20204.9	39.4241	0.00426	1	12.5074	0.00040534	0.0142915	64
ENST00000389658	LAMA1	32	-59873	33	-59866.8	999	0.0011	1	12.3394	0.00044349	0.0153884	150
ENST00000358432	EPHA2	32	-13707.6	33	-13701.5	3.56445	0.00057	1	12.2206	0.00047264	0.0159532	142
ENST00000405431	PGF	34	-2166.89	35	-2160.78	991.997	0.00296	1	12.2101	0.00047531	0.0159532	25.5
ENST00000355085	C5AR1	32	-6720.46	33	-6714.37	745.596	0.00981	1	12.1854	0.00048166	0.0159532	34
ENST00000445648	MXRA8	34	-5647.58	35	-5641.56	38.8223	0.00275	1	12.0376	0.00052139	0.0170113	17.5
ENST00000265529	KIF9	36	-11799.3	37	-11793.3	89.9835	0.00149	1	11.9788	0.00053809	0.017298	20.5
ENST00000423218	ITGA11	36	-19273.3	37	-19267.3	998.997	0.00041	1	11.8668	0.00057143	0.0181036	227
ENST00000370008	STXBP3	36	-7306.31	37	-7300.43	18.8249	0.00091	1	11.7596	0.0006053	0.0187587	20.5
ENST00000355814	SERPINA1	30	-9300.61	31	-9294.73	998.933	0.00992	1	11.7474	0.00060927	0.0187587	19.5
ENST00000392693	CDON	34	-21588	35	-21582.2	25.0153	0.001	1	11.6673	0.00063609	0.0193124	233
ENST00000371733	EPS15	36	-11672.2	37	-11666.5	94.8065	0.00099	1	11.4326	0.00072166	0.021034	41
ENST00000380099	KL	36	-17412.7	37	-17407	98.6225	0.00089	1	11.3771	0.00074356	0.0213871	72
ENST00000271588	HMCN1	34	-92654.4	35	-92648.7	18.5997	0.00027	1	11.3291	0.00076302	0.0216618	258
ENST00000442898	WASHC1	34	-6504.66	35	-6499.01	685.457	0.00065	1	11.297	0.00077631	0.0217566	72.5
ENST00000374045	TNFSF15	32	-3100.7	33	-3095.09	416.729	0.0051	1	11.2182	0.00080999	0.0224131	26.5
ENST00000357780	APOA4	36	-7038.27	37	-7032.7	50.9554	0.0032	1	11.141	0.00084442	0.0230738	14
ENST00000335099	RTN4RL2	30	-4066.81	31	-4061.26	999	0.00066	1	11.0901	0.00086791	0.0234229	119.5
ENST00000256412	ADAMDEC1	30	-8266.33	31	-8260.88	35.3985	0.012	1	10.9046	0.00095927	0.0249639	19
ENST00000410050	MEF2B	36	-3541.39	37	-3535.96	18.2273	0.00243	1	10.8695	0.00097763	0.0251423	10.5
ENST00000368026	F11R	34	-5852	35	-5846.65	33.2709	0.01054	1	10.7091	0.0010661	0.0270988	33
ENST00000394810	SYNPO2L	36	-16288.2	37	-16282.9	998.999	0.00104	1	10.6853	0.0010799	0.027134	230
ENST00000240123	SORBS3	32	-8792.04	33	-8786.76	998.989	0.00376	1	10.5752	0.0011461	0.0284702	78
ENST00000220420	TGM5	34	-10948.5	35	-10943.2	36.5703	0.00123	1	10.4736	0.0012109	0.0295759	80
ENST00000388820	ADAMTS7	30	-21134	31	-21128.8	246.617	0.00162	1	10.4625	0.0012182	0.0295759	36
ENST00000285238	ABCC3	34	-30213.2	35	-30208	25.0312	0.00153	1	10.443	0.0012312	0.0295759	134.5
ENST00000269489	SERPINB13	32	-4357.23	33	-4352.03	241.308	0.0137	1	10.4073	0.0012552	0.0298246	14
ENST00000356956	IGF2R	36	-49561.4	37	-49556.3	343.193	0.00056	1	10.3611	0.001287	0.0302514	163
ENST00000263207	ARVCF	36	-15270.7	37	-15265.5	998.999	0.00034	1	10.3201	0.0013159	0.03039	114
ENST00000370630	CTBS	34	-4930.58	35	-4925.42	999	0.0027	1	10.3134	0.0013207	0.03039	20
ENST00000371929	ADAMTS13	32	-17346.5	33	-17341.4	9.78482	0.00352	1	10.1432	0.0014483	0.032639	99
ENST00000399408	ABCC1	34	-25023	35	-25018	16.2375	0.00069	1	10.1051	0.0014786	0.0329818	57
ENST00000474531	FAM107A	36	-2401.26	37	-2396.24	19.6252	0.00034	1	10.0391	0.0015325	0.0338388	54
ENST00000361069	LAMC3	36	-30783.1	37	-30778.1	36.0421	0.00154	1	10.0189	0.0015494	0.0338699	178.5
ENST00000355710	RET	36	-20006.7	37	-20001.8	35.7918	0.00058	1	9.90615	0.0016473	0.0356534	113
ENST00000299502	SERPINB2	32	-8311.08	33	-8306.28	358.325	0.00294	1	9.59061	0.0019558	0.0419155	49
ENST00000389722	SPTB	36	-34573.2	37	-34568.4	34.0189	0.00019	1	9.5707	0.0019771	0.0419606	125
ENST00000367698	SERPINC1	32	-5560.09	33	-5555.4	20.6915	0.00157	1	9.39395	0.002177	0.0457589	174
ENST00000242786	ADGRE5	30	-13383.1	31	-13378.5	998.865	0.01092	1	9.24113	0.0023664	0.0488014	39
ENST00000229330	HCFC2	36	-10381.2	37	-10376.6	86.8778	0.00036	1	9.20633	0.0024118	0.0492728	27
ENST00000282849	ADAMTS18	34	-16566.6	35	-16562.1	98.1866	0.0007	1	9.1104	0.0025416	0.0511805	98
ENST00000367222	OPTC	20	-4177.13	21	-4172.58	23.5202	0.01333	1	9.10297	0.002552	0.0511805	26
ENST00000313654	LAMA3	36	-55401.2	37	-55396.7	396.862	0.00088	1	9.08539	0.0025766	0.0512041	1119
ENST00000349780	CDK5RAP2	34	-29363.7	35	-29359.2	466.898	0.00175	1	8.99855	0.0027019	0.0532104	243
ENST00000261405	VWF	36	-53720.5	37	-53716.1	999	0.00208	1	8.85677	0.00292	0.0565149	61
ENST00000223127	PLOD3	36	-11455.2	37	-11450.8	998.997	0.00061	1	8.85589	0.0029214	0.0565149	234
ENST00000646743	GRHL2	36	-7954.95	37	-7950.57	999	0.00033	1	8.76223	0.0030753	0.0589702	17
ENST00000263093	SLC27A5	36	-15184.5	37	-15180.2	42.4639	0.00513	1	8.68401	0.0032101	0.0600446	82.5
ENST00000264832	ICAM1	30	-9573.78	31	-9569.44	998.929	0.01164	1	8.67332	0.003229	0.0600446	62
ENST00000278742	ST14	36	-14834.8	37	-14830.5	8.20847	0.00277	1	8.66644	0.0032412	0.0600446	40
ENST00000259698	RIPOR2	36	-16480.2	37	-16475.9	716.82	0.00019	1	8.62723	0.0033118	0.0605522	98
ENST00000368851	SLC16A10	32	-7024.53	33	-7020.23	28.2422	0.01488	1	8.59803	0.0033653	0.0607979	11
ENST00000360467	COL4A2	34	-25981.3	35	-25977.1	7.4948	0.00156	1	8.55088	0.0034535	0.0618799	140
ENST00000292408	FGFR4	32	-10980.5	33	-10976.2	37.4022	0.00068	1	8.51184	0.0035284	0.0626518	77
ENST00000454389	SLC4A7	28	-12972.9	29	-12968.6	7.50977	0.00078	1	8.49878	0.0035539	0.0626518	61
ENST00000206423	CCDC80	36	-16016.3	37	-16012.1	998.999	0.00165	1	8.47395	0.0036027	0.063004	25
ENST00000356955	ADAM15	34	-14896.7	35	-14892.5	9.8695	0.00543	1	8.41241	0.0037267	0.0646553	37.5
ENST00000361475	TGM2	34	-12598.4	35	-12594.2	334.65	0.0005	1	8.35689	0.0038423	0.0660616	Single_PSS
ENST00000415380	SCARB1	36	-9452.8	37	-9448.7	36.8764	0.00212	1	8.21085	0.0041641	0.0705637	80
ENST00000272224	GDF7	22	-4313.27	23	-4309.18	42.5187	0.0025	1	8.18088	0.0042334	0.0711862	43
ENST00000392708	STT3A	34	-7516.08	35	-7512.03	126.995	1e-05	1	8.1116	0.0043983	0.0733945	Single_PSS
ENST00000358511	COL6A6	34	-39485.4	35	-39481.3	42.3962	0.00215	1	8.09352	0.0044424	0.0735688	57.5
ENST00000338911	GAL3ST1	34	-6577.39	35	-6573.36	7.58025	0.00927	1	8.05049	0.0045491	0.0745654	12
ENST00000264601	RAB17	36	-3311.8	37	-3307.78	998.966	0.00289	1	8.0419	0.0045708	0.0745654	30
ENST00000296181	ITGB5	34	-12064.2	35	-12060.2	277.543	0.00026	1	8.02816	0.0046056	0.0745766	332.5
ENST00000304895	GUSB	36	-11278	37	-11274	353.242	0.00084	1	7.98439	0.0047182	0.0758381	147
ENST00000379907	ADAM32	20	-8640.73	21	-8636.78	998.99	0.00667	1	7.9043	0.0049317	0.0786912	67
ENST00000308508	CSPG4	36	-39431.9	37	-39427.9	151.218	0.00236	1	7.86902	0.0050289	0.0796607	61
ENST00000651901	PEPD	36	-7597.48	37	-7593.59	763.594	0.00046	1	7.79086	0.0052511	0.082582	194
ENST00000259891	MOG	36	-4169.42	37	-4165.54	998.993	0.00172	1	7.75777	0.0053482	0.0835083	13
ENST00000358173	EPHB4	36	-16402.8	37	-16399	67.9493	0.00047	1	7.66541	0.0056289	0.0872679	40
ENST00000294724	AGL	34	-21317.8	35	-21314	17.899	0.00016	1	7.6311	0.005737	0.0883175	369
ENST00000416793	AOC1	30	-13287.9	31	-13284.2	16.7468	0.00166	1	7.51066	0.0061335	0.0937611	49
ENST00000379198	B3GALT6	34	-4911.34	35	-4907.6	83.2194	0.00316	1	7.47831	0.0062447	0.094798	24
ENST00000305409	SCG2	34	-11763.3	35	-11759.6	101.047	0.00345	1	7.43199	0.0064075	0.0958605	28
ENST00000418331	PTPRJ	36	-22207.2	37	-22203.5	450.929	0.00106	1	7.42735	0.006424	0.0958605	Single_PSS
ENST00000650372	ABCB11	30	-21467.3	31	-21463.6	6.93447	0.0035	1	7.42109	0.0064464	0.0958605	72
ENST00000559488	ITGB3	32	-10930.6	33	-10926.9	72.5724	0.00031	1	7.40893	0.0064901	0.0958605	48
ENST00000262290	LPO	32	-11875.6	33	-11872	491.425	0.00187	1	7.35109	0.0067022	0.0983289	36

[truncated: 2 more sheets: SNM, PZ]
