# Supplementary material for: Evolution of high-molecular-mass hyaluronic acid is associated with subterranean lifestyle
Source: Nat Commun. 2023 Dec 5;14:8054. doi: 10.1038/s41467-023-43623-2 (PMC10698142; doi:10.1038/s41467-023-43623-2)
Supplement: Supplementary file 5 — Supplementary Data 2 [file 41467_2023_43623_MOESM5_ESM.xlsx]

## Sheet: Shrew
Transcript id	Gene id	Gene name	Null_np	Null_Ln	Alternative_np	Alternative_Ln	Foreground w2	Proportion	Degree number	X2.L	P.value	FDR	PPS interval
ENST00000274979	ENSG00000146205	ANO7	32	-13218.7	33	-13067.7	28.6319	0.00574	1	301.945	1.242e-67	2.40575e-64	145
ENST00000256509	ENSG00000134121	CHL1	32	-22703.8	33	-22685.5	41.1068	0.00423	1	36.4768	1.5449e-09	9.9749e-07	13
ENST00000312481	ENSG00000172752	COL6A5	24	-40110.5	25	-40096.5	9.6245	0.01485	1	28.0532	1.1802e-07	3.81008e-05	20
ENST00000379802	ENSG00000096696	DSP	32	-42372.7	33	-42360.2	179.508	0.00072	1	24.9046	6.0239e-07	0.000116683	19
ENST00000649844	ENSG00000186340	THBS2	30	-17681.8	31	-17669.5	19.8103	0.00262	1	24.6939	6.7195e-07	0.000118324	21
ENST00000324093	ENSG00000004399	PLXND1	32	-26323.3	33	-26311.2	56.6012	0.00194	1	24.2089	8.6434e-07	0.000139519	11.5
ENST00000471714	ENSG00000154175	ABI3BP	32	-13472.7	33	-13460.7	5.53776	0.00582	1	23.9056	1.0118e-06	0.000150758	48
ENST00000295550	ENSG00000163359	COL6A3	28	-48579.7	29	-48567.8	998.995	0.00343	1	23.7121	1.1188e-06	0.000154794	23
ENST00000011653	ENSG00000010610	CD4	26	-7540.41	27	-7529.23	650.463	0.03475	1	22.3633	2.2565e-06	0.000244665	16
ENST00000371207	ENSG00000138185	ENTPD1	30	-9288.7	31	-9277.52	14.471	0.02494	1	22.3487	2.2736e-06	0.000244665	23.5
ENST00000344754	ENSG00000088827	SIGLEC1	32	-34988.6	33	-34977.8	998.906	0.00578	1	21.5102	3.5195e-06	0.000358804	61
ENST00000361069	ENSG00000050555	LAMC3	32	-28465.7	33	-28455.3	33.3086	0.00759	1	20.7846	5.1394e-06	0.000497751	33.5
ENST00000261405	ENSG00000110799	VWF	32	-48498.8	33	-48488.7	65.2554	0.00151	1	20.3766	6.3602e-06	0.000573229	114
ENST00000264039	ENSG00000063660	GPC1	28	-7373.85	29	-7363.69	869.58	0.00143	1	20.3319	6.5106e-06	0.000573229	50
ENST00000642252	ENSG00000109323	MANBA	32	-18753.3	33	-18743.7	34.3172	0.01491	1	19.2359	1.1552e-05	0.000932343	23.5
ENST00000371117	ENSG00000170927	PKHD1	32	-69017	33	-69007.6	232.735	0.00556	1	18.8145	1.4407e-05	0.0010766	54
ENST00000438447	ENSG00000133401	PDZD2	32	-30468	33	-30458.6	194.428	0.00409	1	18.8086	1.4451e-05	0.0010766	47
ENST00000321725	ENSG00000010327	STAB1	28	-42534.9	29	-42526.1	753.585	0.00192	1	17.6098	2.7118e-05	0.00187598	125
ENST00000220562	ENSG00000012232	EXTL3	32	-12778.8	33	-12770.2	29.9453	0.00082	1	17.1261	3.4978e-05	0.00225648	18
ENST00000262418	ENSG00000004939	SLC4A1	30	-14873.4	31	-14864.8	998.997	0.0015	1	17.0722	3.5986e-05	0.00225648	36
ENST00000300527	ENSG00000142173	COL6A2	32	-16083.6	33	-16075	27.7509	0.00216	1	17.0655	3.6113e-05	0.00225648	20
ENST00000538084	ENSG00000168003	SLC3A2	32	-5603.81	33	-5595.4	49.2846	0.0104	1	16.8119	4.1274e-05	0.00242266	14
ENST00000265077	ENSG00000038427	VCAN	32	-27998.6	33	-27990.5	8.59024	0.01472	1	16.179	5.7629e-05	0.00328316	33
ENST00000215886	ENSG00000100079	LGALS2	30	-3036.1	31	-3028.18	239.696	0.03183	1	15.8314	6.9246e-05	0.00383227	14.5
ENST00000302347	ENSG00000160255	ITGB2	32	-12981.2	33	-12973.4	25.2719	0.00191	1	15.6405	7.6595e-05	0.00412124	43
ENST00000371929	ENSG00000160323	ADAMTS13	30	-19914.8	31	-19907.1	10.9752	0.00879	1	15.4891	8.2981e-05	0.00434417	32
ENST00000418331	ENSG00000149177	PTPRJ	32	-20682	33	-20674.4	165.56	0.00783	1	15.3309	9.0231e-05	0.00459941	56
ENST00000261944	ENSG00000074276	CDHR2	32	-26391.6	33	-26384.4	8.31476	0.02045	1	14.3289	0.00015349	0.00762334	28.5
ENST00000264832	ENSG00000090339	ICAM1	26	-9326.73	27	-9319.68	17.9864	0.0138	1	14.0884	0.00017441	0.0084458	36.5
ENST00000308508	ENSG00000173546	CSPG4	32	-37088.1	33	-37081.2	24.3551	0.00278	1	13.7287	0.0002112	0.00965815	74
ENST00000308874	ENSG00000172889	EGFL7	28	-3659.3	29	-3652.47	35.7642	0.01123	1	13.6627	0.00021876	0.00965815	15
ENST00000251582	ENSG00000087116	ADAMTS2	32	-17159	33	-17152.1	368.943	0.00068	1	13.6573	0.00021939	0.00965815	14.5
ENST00000339673	ENSG00000152592	DMP1	30	-8394.35	31	-8387.59	6.95409	0.02128	1	13.5174	0.00023637	0.0101744	12
ENST00000366963	ENSG00000175003	SLC22A1	30	-11696.9	31	-11690.4	25.7491	0.0066	1	13.0337	0.00030593	0.0122458	34
ENST00000382120	ENSG00000109610	SOD3	32	-3275.74	33	-3269.27	82.4536	0.03143	1	12.9392	0.00032178	0.0124658	11
ENST00000260061	ENSG00000137507	LRRC32	32	-13013.6	33	-13007.2	674.625	0.00963	1	12.8141	0.00034402	0.013066	24.5
ENST00000264828	ENSG00000080573	COL5A3	24	-11721.4	25	-11715.1	44.8745	0.00591	1	12.6733	0.00037092	0.0137871	23
ENST00000308807	ENSG00000168404	MLKL	22	-7528.38	23	-7522.06	998.985	0.01777	1	12.6417	0.00037724	0.0137871	20
ENST00000388887	ENSG00000136011	STAB2	32	-47334.1	33	-47327.8	14.6474	0.00308	1	12.5897	0.00038788	0.0139134	121
ENST00000316623	ENSG00000166147	FBN1	32	-38711.8	33	-38705.5	43.2473	0.00022	1	12.4945	0.00040814	0.0143739	99
ENST00000253332	ENSG00000131016	AKAP12	30	-24529.3	31	-24523.1	162.179	0.00876	1	12.289	0.00045563	0.0157599	57
ENST00000397542	ENSG00000099834	CDHR5	30	-11284.3	31	-11278.3	391.94	0.0321	1	12.0623	0.0005145	0.0173358	19
ENST00000517905	ENSG00000135074	ADAM19	30	-13925.1	31	-13919	43.805	0.0057	1	12.0396	0.00052083	0.0173358	22
ENST00000360534	ENSG00000197635	DPP4	32	-12308.2	33	-12302.2	18.202	0.00404	1	12.014	0.00052804	0.0173358	22.5
ENST00000371418	ENSG00000108231	LGI1	30	-5341.01	31	-5335.07	444.139	6e-05	1	11.8854	0.00056576	0.0182646	Single_PSS
ENST00000372348	ENSG00000097007	ABL1	26	-14603.1	27	-14597.2	420.274	0.00062	1	11.7647	0.00060365	0.0191684	68.5
ENST00000381405	ENSG00000164283	ESM1	32	-3260.34	33	-3254.51	13.6941	0.01033	1	11.6635	0.00063737	0.0199127	27
ENST00000402918	ENSG00000166897	ELFN2	26	-8149.32	27	-8143.53	36.947	8e-05	1	11.5807	0.00066641	0.0204895	46
ENST00000506030	ENSG00000112851	ERBIN	32	-18335.2	33	-18329.5	223.919	0.00088	1	11.5017	0.00069533	0.0210446	196.5
ENST00000285238	ENSG00000108846	ABCC3	30	-27674	31	-27668.3	18.0519	0.00395	1	11.3835	0.00074099	0.0220815	86
ENST00000621829	ENSG00000141367	CLTC	32	-21045.3	33	-21039.7	999	0.00155	1	11.2755	0.00078539	0.022706	17
ENST00000646045	ENSG00000082074	FYB1	32	-13644.7	33	-13639.1	22.0184	0.01122	1	11.1695	0.00083155	0.0236869	13
ENST00000226218	ENSG00000109072	VTN	32	-5276.99	33	-5271.45	345.372	0.00529	1	11.0705	0.00087713	0.0243254	44
ENST00000085219	ENSG00000012124	CD22	32	-15917.6	33	-15912	8.85816	0.0185	1	11.0428	0.00089032	0.0243254	40
ENST00000243347	ENSG00000123610	TNFAIP6	32	-4205.67	33	-4200.15	113.257	0.00253	1	11.0401	0.00089164	0.0243254	29
ENST00000367278	ENSG00000133067	LGR6	32	-13417.2	33	-13411.7	250.692	0.00105	1	10.9586	0.00093169	0.025065	53
ENST00000395550	ENSG00000225697	SLC26A6	30	-9838.94	31	-9833.59	999	0.00592	1	10.7133	0.0010637	0.0279661	58
ENST00000324501	ENSG00000080815	PSEN1	32	-6925.5	33	-6920.15	646.007	0.00186	1	10.7051	0.0010684	0.0279661	130
ENST00000642955	ENSG00000188517	COL25A1	32	-8085.27	33	-8079.93	998.997	0.00125	1	10.6748	0.0010861	0.0280503	108
ENST00000358432	ENSG00000142627	EPHA2	28	-12856.6	29	-12851.2	14.2371	0.00063	1	10.612	0.0011236	0.028637	37
ENST00000396625	ENSG00000081052	COL4A4	30	-30048	31	-30042.7	998.996	0.00462	1	10.4813	0.0012059	0.0302495	104
ENST00000340369	ENSG00000168334	XIRP1	24	-25478.5	25	-25473.3	998.963	0.00549	1	10.4626	0.0012181	0.0302495	86
ENST00000475668	ENSG00000257335	MGAM	28	-14258	29	-14252.8	5.58117	0.00903	1	10.3991	0.0012608	0.030791	37
ENST00000339313	ENSG00000142512	SIGLEC10	24	-10583.2	25	-10578	625.591	0.02147	1	10.3832	0.0012717	0.030791	17
ENST00000242786	ENSG00000123146	ADGRE5	26	-11575	27	-11569.9	291.369	0.01045	1	10.2858	0.0013406	0.0320585	19.5
ENST00000382862	ENSG00000102854	MSLN	30	-8965.85	31	-8960.74	794.382	0.02735	1	10.2101	0.0013967	0.0329928	13
ENST00000394943	ENSG00000050405	LIMA1	32	-12832.8	33	-12827.8	176.303	0.00639	1	10.0939	0.0014876	0.0337871	85
ENST00000261590	ENSG00000046604	DSG2	32	-15720.4	33	-15715.4	48.2432	0.00568	1	10.0898	0.0014909	0.0337871	63
ENST00000251973	ENSG00000100065	CARD10	32	-14939.9	33	-14934.9	269.228	0.00063	1	10.0288	0.0015411	0.0343116	149
ENST00000266483	ENSG00000139133	ALG10	32	-7688.23	33	-7683.48	998.994	0.0053	1	9.50533	0.0020488	0.0445902	21
ENST00000622241	ENSG00000275342	PRAG1	32	-22533.5	33	-22528.8	576.129	0.00139	1	9.43289	0.0021313	0.0454258	87
ENST00000454838	ENSG00000177830	CHID1	32	-5540.87	33	-5536.18	10.0463	0.00191	1	9.37709	0.0021971	0.0462585	25
ENST00000389623	ENSG00000179954	SSC5D	24	-12993.7	25	-12989.2	970.037	0.00841	1	9.11818	0.0025308	0.0527114	56
ENST00000255226	ENSG00000132874	SLC14A2	32	-10664	33	-10659.5	14.074	0.003	1	9.05165	0.0026246	0.0539576	45
ENST00000282470	ENSG00000152583	SPARCL1	30	-10763.6	31	-10759.1	537.044	0.00652	1	9.01739	0.0026742	0.0539576	58
ENST00000448666	ENSG00000115275	MOGS	32	-13250.6	33	-13246.1	998.998	0.00134	1	8.97732	0.0027335	0.0545855	174
ENST00000357250	ENSG00000112280	COL9A1	32	-14176.5	33	-14172.1	607.08	0.0009	1	8.88347	0.0028776	0.0559697	260
ENST00000247153	ENSG00000126759	CFP	32	-8974.71	33	-8970.27	434.254	0.01504	1	8.87694	0.0028879	0.0559697	35
ENST00000371225	ENSG00000184292	TACSTD2	24	-4082.89	25	-4078.46	65.7397	0.00219	1	8.86852	0.0029013	0.0559697	13
ENST00000261483	ENSG00000112893	MAN2A1	24	-16267.3	25	-16262.9	194.624	0.00272	1	8.69809	0.0031854	0.0585871	182
ENST00000485816	ENSG00000055955	ITIH4	32	-14825.6	33	-14821.2	27.9202	0.00303	1	8.68389	0.0032103	0.0585871	129
ENST00000263087	ENSG00000083457	ITGAE	28	-17166.8	29	-17162.4	64.1004	0.00471	1	8.65905	0.0032544	0.0585871	82
ENST00000409479	ENSG00000142102	PGGHG	32	-12001.4	33	-11997	9.8569	0.00393	1	8.65408	0.0032633	0.0585871	105
ENST00000264187	ENSG00000116962	NID1	32	-21700.5	33	-21696.2	70.5491	0.00124	1	8.65277	0.0032657	0.0585871	43
ENST00000356956	ENSG00000197081	IGF2R	32	-45986.6	33	-45982.3	9.55337	0.00262	1	8.65222	0.0032666	0.0585871	50
ENST00000308110	ENSG00000172732	MUS81	28	-7938.87	29	-7934.57	938.173	0.0029	1	8.59186	0.0033767	0.0600061	39
ENST00000239462	ENSG00000120332	TNN	32	-10690.4	33	-10686.2	68.1153	0.00199	1	8.56815	0.0034209	0.0602389	46
ENST00000263339	ENSG00000115008	IL1A	32	-5148.92	33	-5144.66	46.9215	0.02099	1	8.50169	0.0035482	0.0619177	21.5
ENST00000338482	ENSG00000140835	CHST4	28	-7083.09	29	-7078.85	31.3746	0.01106	1	8.48146	0.0035878	0.0619534	43
ENST00000287590	ENSG00000156966	B3GNT7	32	-6964.26	33	-6960.03	1.33383	0.00664	1	8.45806	0.0036343	0.0619534	31
ENST00000219476	ENSG00000103197	TSC2	32	-26712.4	33	-26708.2	998.985	0.00064	1	8.40694	0.0037379	0.0624923	106
ENST00000682447	ENSG00000155052	CNTNAP5	28	-18987.4	29	-18983.2	11.9005	0.00054	1	8.40184	0.0037484	0.0624923	176
ENST00000452455	ENSG00000196091	MYBPC1	30	-16254.7	31	-16250.5	23.7809	0.0004	1	8.38916	0.0037747	0.0624923	185
ENST00000266383	ENSG00000139044	B4GALNT3	28	-13023.7	29	-13019.5	95.7459	0.00094	1	8.3643	0.0038266	0.0628146	51
ENST00000373765	ENSG00000162510	MATN1	28	-6055.94	29	-6051.78	999	0.00026	1	8.32094	0.0039191	0.0634267	73
ENST00000246747	ENSG00000213465	ARL2	32	-2343.07	33	-2338.92	999	0.0003	1	8.31509	0.0039317	0.0634267	104.5
ENST00000260702	ENSG00000138131	LOXL4	28	-10656.3	29	-10652.2	264.678	0.00086	1	8.27212	0.0040258	0.0634267	123
ENST00000265563	ENSG00000114302	PRKAR2A	32	-5069.97	33	-5065.84	950.674	0.00049	1	8.26202	0.0040483	0.0634267	Single_PSS
ENST00000531066	ENSG00000166689	PLEKHA7	32	-17838.6	33	-17834.5	134.079	0.00085	1	8.25284	0.0040688	0.0634267	63.5
ENST00000615107	ENSG00000110934	BIN2	32	-6075.16	33	-6071.04	314.043	0.00275	1	8.243	0.0040909	0.0634267	37
ENST00000336292	ENSG00000182253	SYNM	32	-20862.1	33	-20858	80.4486	0.02211	1	8.24205	0.0040931	0.0634267	21
ENST00000315599	ENSG00000090659	CD209	30	-3299.35	31	-3295.25	998.978	0.01011	1	8.20591	0.0041754	0.0641885	29
ENST00000321702	ENSG00000177191	B3GNT8	28	-6482.34	29	-6478.31	999	0.00269	1	8.06685	0.0045083	0.0687604	16
ENST00000268171	ENSG00000140564	FURIN	30	-9952.89	31	-9948.88	35.7305	0.00069	1	8.01357	0.0046428	0.0695353	45
ENST00000261799	ENSG00000113721	PDGFRB	32	-15903.5	33	-15899.5	25.5065	0.00091	1	8.01027	0.0046513	0.0695353	33
ENST00000356082	ENSG00000196878	LAMB3	32	-21053.7	33	-21049.7	135.818	0.00229	1	8.00185	0.004673	0.0695353	59
ENST00000329117	ENSG00000132692	BCAN	32	-13360.4	33	-13356.4	56.382	0.00174	1	7.99038	0.0047027	0.0695353	89.5
ENST00000371712	ENSG00000148384	INPP5E	32	-9363.09	33	-9359.13	631.965	0.00153	1	7.91296	0.0049082	0.0720241	39
ENST00000269202	ENSG00000141434	MEP1B	32	-12124.7	33	-12120.7	47.9123	0.00453	1	7.86014	0.0050536	0.0736002	73
ENST00000375559	ENSG00000126218	F10	30	-8602.76	31	-8598.88	19.7463	0.00286	1	7.75533	0.0053554	0.0768401	50
ENST00000346248	ENSG00000182022	CHST15	32	-8542.09	33	-8538.27	12.0503	0.00288	1	7.64579	0.0056905	0.0810478	13
ENST00000682881	ENSG00000177239	MAN1B1	30	-9335.9	31	-9332.09	260.74	0.00454	1	7.61369	0.0057927	0.0816996	15
ENST00000367412	ENSG00000143278	F13B	30	-11803.7	31	-11799.9	182.407	0.00611	1	7.59671	0.0058475	0.0816996	61
ENST00000254898	ENSG00000132561	MATN2	32	-13176.1	33	-13172.3	13.8458	0.00189	1	7.592	0.0058628	0.0816996	53
ENST00000360954	ENSG00000125430	HS3ST3B1	32	-4970.91	33	-4967.14	17.5086	0.00078	1	7.52896	0.0060715	0.0840035	10.5
ENST00000424383	ENSG00000225968	ELFN1	30	-10186.3	31	-10182.6	998.893	0.0005	1	7.49982	0.0061705	0.0842008	47
ENST00000372027	ENSG00000173269	MMRN2	30	-15901.2	31	-15897.4	998.985	0.00326	1	7.49917	0.0061727	0.0842008	41
ENST00000680443	ENSG00000172543	CTSW	32	-6927.13	33	-6923.47	483.327	0.00845	1	7.31432	0.0068407	0.0916332	117
ENST00000445355	ENSG00000151651	ADAM8	28	-11507.6	29	-11504	998.856	0.00699	1	7.28288	0.0069615	0.0916332	13.5
ENST00000374280	ENSG00000158008	EXTL1	26	-10631.8	27	-10628.2	42.8707	0.0076	1	7.28238	0.0069634	0.0916332	32
ENST00000219334	ENSG00000103056	SMPD3	30	-8505.96	31	-8502.32	9.46528	0.00064	1	7.27601	0.0069881	0.0916332	108
ENST00000336689	ENSG00000088280	ASAP3	32	-13772	33	-13768.4	408.392	0.00041	1	7.27355	0.0069977	0.0916332	Single_PSS
ENST00000307395	ENSG00000169704	GP9	26	-3210.93	27	-3207.29	998.861	0.00807	1	7.2726	0.0070014	0.0916332	31
ENST00000261263	ENSG00000080371	RAB21	30	-2007.25	31	-2003.64	194.508	0.00013	1	7.22979	0.0071704	0.0932152	Single_PSS
ENST00000679300	ENSG00000104368	PLAT	32	-11297.7	33	-11294.1	3.32035	0.02248	1	7.19077	0.007328	0.0937368	11
ENST00000349780	ENSG00000136861	CDK5RAP2	30	-28017.6	31	-28014	656.943	0.00469	1	7.18881	0.007336	0.0937368	72
ENST00000296440	ENSG00000164050	PLXNB1	30	-31170	31	-31166.4	36.2479	0.00071	1	7.18398	0.0073557	0.0937368	82
ENST00000567835	ENSG00000205336	ADGRG1	32	-11179.1	33	-11175.5	524.05	0.00239	1	7.17209	0.0074047	0.0937445	95
ENST00000354546	ENSG00000197043	ANXA6	32	-9625.14	33	-9621.58	186.055	0.00039	1	7.12022	0.0076219	0.0958677	106

## Sheet: EM
Transcript id	Gene id	Gene name	Null_np	Null_Ln	Alternative_np	Alternative_Ln	Foreground w2	Proportion	Degree number	X2.L	P.value	FDR	PPS interval
ENST00000271636	ENSG00000143375	CGN	32	-19157.9	33	-19115.3	1	3e-05	1	85.1283	2.7961e-20	5.26785e-17	96
ENST00000313654	ENSG00000053747	LAMA3	32	-49982.4	33	-49960.5	13.3386	0.00089	1	43.7204	3.788e-11	1.42732e-08	Single_PSS
ENST00000262963	ENSG00000105426	PTPRS	20	-17861.7	21	-17843.4	500.447	0.00026	1	36.6788	1.3929e-09	4.37371e-07	15
ENST00000389857	ENSG00000015133	CCDC88C	32	-29644.5	33	-29632	1.91473	0.02036	1	24.9524	5.8762e-07	0.000138385	11
ENST00000356082	ENSG00000196878	LAMB3	32	-21068.7	33	-21056.4	1	0.00476	1	24.549	7.2444e-07	0.000151649	12
ENST00000263087	ENSG00000083457	ITGAE	28	-17164.3	29	-17154.5	17.6253	0.01131	1	19.6111	9.4917e-06	0.00148517	33
ENST00000650332	ENSG00000143363	PRUNE1	32	-7151.49	33	-7141.76	624.732	0.00197	1	19.4646	1.0248e-05	0.00148517	Single_PSS
ENST00000475668	ENSG00000257335	MGAM	28	-14267.2	29	-14257.9	95.8141	0.00244	1	18.709	1.5226e-05	0.00204898	54
ENST00000267082	ENSG00000139626	ITGB7	30	-12435.8	31	-12427.4	26.1394	0.00403	1	16.848	4.0495e-05	0.00476829	28
ENST00000509305	ENSG00000173369	C1QB	26	-4006.81	27	-3999.07	49.7816	0.01195	1	15.468	8.3915e-05	0.00929976	13.5
ENST00000474531	ENSG00000168309	FAM107A	32	-2182.85	33	-2175.74	998.999	0.00042	1	14.2215	0.0001625	0.0161846	35.5
ENST00000359337	ENSG00000196576	PLXNB2	26	-23569.9	27	-23562.8	998.999	0.00122	1	14.2132	0.00016322	0.0161846	23
ENST00000287590	ENSG00000156966	B3GNT7	32	-6959.12	33	-6952.18	999	0.00203	1	13.8887	0.00019397	0.0179034	26
ENST00000263093	ENSG00000083807	SLC27A5	32	-12893.4	33	-12886.5	24.3563	0.00411	1	13.8352	0.00019956	0.0179034	37
ENST00000223795	ENSG00000106952	TNFSF8	32	-4327.99	33	-4321.7	247.784	0.00278	1	12.568	0.00039241	0.0321435	93.5
ENST00000397542	ENSG00000099834	CDHR5	30	-11284.9	31	-11278.7	998.992	0.01046	1	12.3322	0.00044521	0.034949	49
ENST00000373719	ENSG00000147162	OGT	32	-9548.93	33	-9542.91	999	1e-05	1	12.0249	0.00052496	0.0380394	Single_PSS
ENST00000367313	ENSG00000159166	LAD1	32	-6378.31	33	-6372.63	68.0185	0.013	1	11.3556	0.00075221	0.0508206	21.5
ENST00000380752	ENSG00000139514	SLC7A1	30	-8768.53	31	-8762.88	13.9378	0.01283	1	11.3059	0.0007726	0.0508206	11
ENST00000357559	ENSG00000114416	FXR1	32	-7433.77	33	-7428.13	589.852	0.00053	1	11.2828	0.00078227	0.0508206	Single_PSS
ENST00000369400	ENSG00000134249	ADAM30	18	-8303.7	19	-8298.49	15.0678	0.01828	1	10.4141	0.0012506	0.0785377	34
ENST00000299855	ENSG00000149968	MMP3	26	-7914.63	27	-7909.49	71.7016	0.00398	1	10.2792	0.0013454	0.0810709	77.5
ENST00000265261	ENSG00000064225	ST3GAL6	28	-4165.5	29	-4160.38	999	0.00125	1	10.2363	0.001377	0.0810709	68
ENST00000349780	ENSG00000136861	CDK5RAP2	30	-28014.7	31	-28009.6	8.5626	0.00672	1	10.1507	0.0014425	0.0823536	117
ENST00000355867	ENSG00000197321	SVIL	30	-34350.3	31	-34345.4	24.5483	0.00082	1	9.83598	0.0017113	0.0948262	85

## Sheet: SNM
Transcript id	Gene id	Gene name	Null_np	Null_Ln	Alternative_np	Alternative_Ln	Foreground w2	Proportion	Degree number	X2.L	P.value	FDR	PPS interval
ENST00000243786	ENSG00000123999	INHA	32	-6482.79	33	-6469.44	29.4222	0.00106	1	26.6981	2.3785e-07	9.00976e-05	Single_PSS
ENST00000356956	ENSG00000197081	IGF2R	32	-45997.1	33	-45984.2	54.7932	0.00108	1	25.945	3.5128e-07	0.000108902	118
ENST00000282849	ENSG00000140873	ADAMTS18	30	-16560.4	31	-16549.1	862.667	0.00067	1	22.631	1.963e-06	0.000413102	152
ENST00000368851	ENSG00000112394	SLC16A10	28	-6478.2	29	-6468.29	296.514	0.00185	1	19.8095	8.5556e-06	0.00125989	47.5
ENST00000418971	ENSG00000118004	COLEC11	32	-4209.79	33	-4201.18	799.298	0.00462	1	17.2169	3.3345e-05	0.00421036	11
ENST00000371724	ENSG00000112759	SLC29A1	30	-7107.08	31	-7098.72	74.6569	0.00292	1	16.7105	4.354e-05	0.00515405	54
ENST00000296585	ENSG00000164171	ITGA2	30	-19819.6	31	-19811.6	37.8369	0.00251	1	15.9256	6.588e-05	0.00733981	64.5
ENST00000265529	ENSG00000088727	KIF9	32	-11111.3	33	-11103.7	882.678	0.00035	1	15.3305	9.0245e-05	0.00949578	Single_PSS
ENST00000359337	ENSG00000196576	PLXNB2	26	-23569.4	27	-23562.3	38.409	0.00108	1	14.3274	0.00015361	0.0138542	23.5
ENST00000375559	ENSG00000126218	F10	30	-8593.95	31	-8586.88	20.7689	0.00525	1	14.143	0.00016943	0.0145864	16
ENST00000404922	ENSG00000163520	FBLN2	32	-17350.8	33	-17343.9	999	0.00051	1	13.9196	0.0001908	0.0150318	379
ENST00000269202	ENSG00000141434	MEP1B	32	-12118.9	33	-12112	14.765	0.00878	1	13.795	0.00020388	0.0150318	30
ENST00000296474	ENSG00000164078	MST1R	26	-21760.7	27	-21753.8	21.5465	0.00466	1	13.7724	0.00020635	0.0150318	77
ENST00000206765	ENSG00000092295	TGM1	32	-11157.5	33	-11150.6	999	0.00023	1	13.6374	0.00022173	0.0155539	44
ENST00000536586	ENSG00000010278	CD9	32	-3621.22	33	-3615.03	497.407	0.00306	1	12.3818	0.00043355	0.0275222	18
ENST00000300527	ENSG00000142173	COL6A2	32	-16092.3	33	-16086.1	64.8653	0.00059	1	12.3217	0.00044773	0.0275222	17
ENST00000396625	ENSG00000081052	COL4A4	30	-30043.5	31	-30037.4	12.0321	0.0139	1	12.2533	0.00046444	0.0275222	18
ENST00000616727	ENSG00000173702	MUC13	18	-4042.4	19	-4036.33	999	0.03494	1	12.1412	0.00049321	0.0283073	17.5
ENST00000373202	ENSG00000166224	SGPL1	32	-8658.55	33	-8652.51	53.8325	0.00127	1	12.0774	0.00051037	0.0284306	206
ENST00000280904	ENSG00000134755	DSC2	30	-15609.5	31	-15603.5	11.5195	0.00519	1	11.9786	0.00053816	0.0291221	78
ENST00000296871	ENSG00000164400	CSF2	28	-2323.73	29	-2318.02	696.771	0.01364	1	11.4069	0.0007317	0.0370097	20
ENST00000161559	ENSG00000079385	CEACAM1	30	-7723.16	31	-7717.53	12.7517	0.01865	1	11.2682	0.00078848	0.0370097	27
ENST00000326317	ENSG00000181523	SGSH	32	-7772.67	33	-7767.05	28.1926	0.00179	1	11.2385	0.00080116	0.0370097	32
ENST00000262424	ENSG00000103196	CRISPLD2	26	-8174.39	27	-8168.88	382.943	0.00176	1	11.0342	0.00089447	0.0403363	69
ENST00000225276	ENSG00000070731	ST6GALNAC2	32	-5675.63	33	-5670.16	34.2375	0.00348	1	10.9304	0.00094598	0.0416671	24.5
ENST00000265517	ENSG00000138823	MTTP	32	-17055.6	33	-17050.4	3.87214	0.00814	1	10.402	0.0012588	0.0529815	18
ENST00000367350	ENSG00000118193	KIF14	32	-20203.9	33	-20198.8	219.549	0.0018	1	10.2362	0.0013771	0.0567006	141
ENST00000264162	ENSG00000115850	LCT	28	-28646.8	29	-28641.8	393.612	0.00304	1	9.99029	0.0015737	0.0584429	67
ENST00000355667	ENSG00000079805	DNM2	32	-11688	33	-11683	999	0.00138	1	9.95302	0.0016059	0.0584918	19.5
ENST00000225275	ENSG00000005381	MPO	30	-11733.7	31	-11728.8	25.3044	0.00173	1	9.81994	0.0017263	0.0616908	56
ENST00000360428	ENSG00000134762	DSC3	26	-13522.7	27	-13517.9	999	0.00096	1	9.67503	0.0018679	0.0645716	174
ENST00000262374	ENSG00000033011	ALG1	32	-7827.21	33	-7822.37	46.2908	0.00117	1	9.66796	0.0018751	0.0645716	73
ENST00000287590	ENSG00000156966	B3GNT7	32	-6965.69	33	-6960.9	1	0.02265	1	9.56558	0.0019826	0.0670544	18
ENST00000640418	ENSG00000115525	ST3GAL5	32	-6919.34	33	-6914.59	922.374	0.0019	1	9.50185	0.0020526	0.0682039	Single_PSS
ENST00000369684	ENSG00000134245	WNT2B	30	-4263.18	31	-4258.46	15.3311	0.00087	1	9.44497	0.0021173	0.0691408	18
ENST00000261944	ENSG00000074276	CDHR2	32	-26387.8	33	-26383.2	4.01215	0.02309	1	9.13876	0.0025025	0.0789956	30.5
ENST00000394869	ENSG00000108262	GIT1	32	-8825.59	33	-8821.13	999	7e-05	1	8.91563	0.0028274	0.0877885	Single_PSS
ENST00000261769	ENSG00000039068	CDH1	32	-17135.6	33	-17131.2	12.2078	0.00343	1	8.85252	0.0029268	0.089409	67
ENST00000300119	ENSG00000166866	MYO1A	30	-17796.7	31	-17792.4	998.987	0.00534	1	8.74022	0.0031127	0.0921165	31

## Sheet: GP
Transcript id	Gene id	Gene name	Null_np	Null_Ln	Alternative_np	Alternative_Ln	Foreground w2	Proportion	Degree number	X2.L	P.value	FDR	PPS interval
ENST00000313654	ENSG00000053747	LAMA3	32	-49919.7	33	-49891.5	6.58109	0.01543	1	56.2512	6.3778e-14	3.63853e-11	14
ENST00000328333	ENSG00000114270	COL7A1	28	-34319.3	29	-34300	72.9065	0.00258	1	38.4617	5.5839e-10	2.53009e-07	53.5
ENST00000389722	ENSG00000070182	SPTB	32	-32250.3	33	-32232.6	49.0457	0.00061	1	35.3935	2.6938e-09	8.78179e-07	35
ENST00000296585	ENSG00000164171	ITGA2	30	-19819.3	31	-19802.7	999	0.00254	1	33.0875	8.8105e-09	2.23395e-06	26.5
ENST00000295550	ENSG00000163359	COL6A3	28	-48596.3	29	-48580.6	44.6615	0.0011	1	31.463	2.0328e-08	4.21714e-06	145
ENST00000562522	ENSG00000140678	ITGAX	20	-16154.4	21	-16143.8	34.564	0.006	1	21.1673	4.2089e-06	0.000640314	61
ENST00000282903	ENSG00000152952	PLOD2	30	-9393.15	31	-9382.78	843.979	0.00124	1	20.7447	5.2477e-06	0.000741314	14
ENST00000408912	ENSG00000140691	ARMC5	30	-12982.2	31	-12972.3	56.8724	0.00114	1	19.9275	8.0433e-06	0.00101971	16
ENST00000648172	ENSG00000132535	DLG4	28	-6677.25	29	-6667.37	875.184	0.00014	1	19.7636	8.7636e-06	0.00105255	23
ENST00000412477	ENSG00000141480	ARRB2	30	-4401.11	31	-4391.67	579.934	0.00024	1	18.8722	1.3978e-05	0.00143329	45
ENST00000257408	ENSG00000134962	KLB	26	-15116.6	27	-15107.2	406.935	0.00198	1	18.8094	1.4446e-05	0.00143329	15
ENST00000243077	ENSG00000123384	LRP1	32	-55482.7	33	-55473.8	925.708	1e-05	1	17.6536	2.6501e-05	0.0025198	394
ENST00000567835	ENSG00000205336	ADGRG1	32	-11177.8	33	-11169.1	998.999	0.00142	1	17.3421	3.1219e-05	0.00274481	93
ENST00000646520	ENSG00000079308	TNS1	32	-22691.6	33	-22682.9	999	0.00026	1	17.3388	3.1273e-05	0.00274481	80
ENST00000375559	ENSG00000126218	F10	30	-8591.67	31	-8583.31	15.2888	0.00459	1	16.7167	4.3397e-05	0.00347009	72
ENST00000547103	ENSG00000165899	OTOGL	26	-27852.9	27	-27844.6	999	0.00033	1	16.7045	4.3677e-05	0.00347009	743
ENST00000388887	ENSG00000136011	STAB2	32	-47312.1	33	-47303.8	4.41496	0.01169	1	16.6321	4.5377e-05	0.00347009	22
ENST00000318602	ENSG00000175899	A2M	28	-24775	29	-24766.7	7.07911	0.01561	1	16.622	4.5619e-05	0.00347009	23
ENST00000265970	ENSG00000011405	PIK3C2A	32	-21166	33	-21157.7	76.5506	0.00112	1	16.5251	4.8009e-05	0.00353408	32
ENST00000568565	ENSG00000140470	ADAMTS17	30	-13907.5	31	-13899.4	112.654	0.0003	1	16.1785	5.7643e-05	0.0039861	17
ENST00000261944	ENSG00000074276	CDHR2	32	-26396	33	-26387.9	18.2124	0.00868	1	16.0896	6.0416e-05	0.00405498	38
ENST00000380099	ENSG00000133116	KL	32	-15988.3	33	-15981	82.3457	0.00067	1	14.7477	0.0001229	0.00779049	63
ENST00000441802	ENSG00000083857	FAT1	32	-76841.9	33	-76834.6	48.2567	0.0001	1	14.6851	0.00012705	0.00783589	52
ENST00000450892	ENSG00000242866	STRC	30	-21517.4	31	-21510.1	543.337	0.001	1	14.5252	0.00013829	0.00830468	77
ENST00000271588	ENSG00000143341	HMCN1	30	-84445.9	31	-84438.7	74.2079	0.00025	1	14.4382	0.00014484	0.008475	320
ENST00000408989	ENSG00000177398	UMODL1	24	-17858.9	25	-17851.7	998.995	0.00335	1	14.3577	0.00015116	0.00862368	53
ENST00000359337	ENSG00000196576	PLXNB2	26	-23573.6	27	-23566.6	19.8682	0.00034	1	13.9893	0.00018385	0.0102149	90
ENST00000359874	ENSG00000133710	SPINK5	32	-11434.7	33	-11427.7	149.742	0.0058	1	13.9248	0.00019027	0.0102149	21
ENST00000672671	ENSG00000163092	XIRP2	24	-49080.1	25	-49073.2	62.5636	0.00209	1	13.9031	0.00019248	0.0102149	220
ENST00000425986	ENSG00000040608	RTN4R	28	-7004.5	29	-6997.67	999	0.00047	1	13.674	0.00021745	0.0111034	164
ENST00000375651	ENSG00000204389	HSPA1A	26	-8164.43	27	-8157.63	998.999	0.00049	1	13.6197	0.00022382	0.0111034	53.5
ENST00000405431	ENSG00000119630	PGF	30	-2146.95	31	-2140.44	999	0.00729	1	13.0181	0.0003085	0.0149787	17
ENST00000621492	ENSG00000277363	SRCIN1	32	-13414.5	33	-13408.1	999	8e-05	1	12.811	0.00034459	0.0163824	133.5
ENST00000372231	ENSG00000122359	ANXA11	26	-6030.37	27	-6024.08	52.956	0.00187	1	12.5855	0.00038874	0.0181042	17
ENST00000400752	ENSG00000174992	ZG16	30	-2615.74	31	-2609.53	999	0.00405	1	12.4212	0.00042449	0.0193737	12
ENST00000292377	ENSG00000213420	GPC2	26	-7975.29	27	-7969.27	999	0.0015	1	12.0267	0.00052443	0.0230144	202
ENST00000380059	ENSG00000088836	SLC4A11	30	-12632	31	-12626.1	14.832	0.00197	1	11.8668	0.00057143	0.0246038	70.5
ENST00000370565	ENSG00000137975	CLCA2	32	-18074.1	33	-18068.4	999	0.00143	1	11.5074	0.00069321	0.0292945	77.5
ENST00000340011	ENSG00000106304	SPAM1	30	-9868.88	31	-9863.2	23.0482	0.01521	1	11.3601	0.00075039	0.0311344	50
ENST00000242786	ENSG00000123146	ADGRE5	26	-11573.3	27	-11567.7	998.945	0.0078	1	11.2122	0.00081263	0.0327047	29
ENST00000360658	ENSG00000239732	TLR9	32	-17360.6	33	-17355	893.953	0.00149	1	11.2024	0.0008169	0.0327047	186
ENST00000373087	ENSG00000163874	ZC3H12A	32	-10138	33	-10132.5	30.9072	0.00131	1	11.0569	0.00088356	0.0342335	30
ENST00000355814	ENSG00000197249	SERPINA1	28	-8947.44	29	-8941.91	998.988	0.00894	1	11.0537	0.00088509	0.0342335	48.5
ENST00000485303	ENSG00000177707	NECTIN3	32	-5902.34	33	-5896.86	30.9017	0.00103	1	10.9521	0.00093498	0.0353912	25
ENST00000357164	ENSG00000196743	GM2A	32	-3718.63	33	-3713.17	59.5463	0.00457	1	10.9303	0.00094604	0.0353912	25
ENST00000690210	ENSG00000179295	PTPN11	32	-7113.47	33	-7108.07	162.123	4e-05	1	10.807	0.0010112	0.0372187	Single_PSS
ENST00000414303	ENSG00000243480	AMY2A	18	-5457.39	19	-5452.03	53.1029	0.00401	1	10.7133	0.0010637	0.0385296	33
ENST00000361661	ENSG00000145217	SLC26A1	32	-13142.5	33	-13137.2	6.48442	0.00231	1	10.6811	0.0010824	0.0385943	92.5
ENST00000370008	ENSG00000116266	STXBP3	32	-6981.52	33	-6976.24	156.409	0.0002	1	10.5705	0.0011491	0.0403422	39.5
ENST00000263071	ENSG00000074660	SCARF1	30	-13517	31	-13511.8	8.61879	0.01462	1	10.4446	0.0012301	0.041969	42
ENST00000642238	ENSG00000132849	PATJ	30	-27771.8	31	-27766.5	10.7618	0.00296	1	10.4136	0.0012509	0.041969	146
ENST00000282588	ENSG00000213949	ITGA1	30	-16744.5	31	-16739.3	26.8616	0.00077	1	10.3902	0.0012668	0.041969	109.5
ENST00000644744	ENSG00000049130	KITLG	32	-3815.43	33	-3810.24	216.387	0.00233	1	10.3871	0.001269	0.041969	50
ENST00000314888	ENSG00000137076	TLN1	24	-24505.7	25	-24500.7	666.645	1e-05	1	10.1636	0.0014324	0.0466962	Single_PSS
ENST00000369850	ENSG00000196924	FLNA	26	-30045.1	27	-30040.2	687.979	3e-05	1	9.898	0.0016546	0.0531802	439.5
ENST00000263847	ENSG00000110048	OSBP	32	-10548.8	33	-10543.9	217.893	0.00033	1	9.80251	0.0017427	0.0552339	20
ENST00000339673	ENSG00000152592	DMP1	30	-8400.24	31	-8395.39	10.2686	0.00713	1	9.69544	0.0018473	0.0574416	45
ENST00000328557	ENSG00000174004	NRROS	32	-13957	33	-13952.2	998.999	0.00124	1	9.68013	0.0018627	0.0574416	17.5
ENST00000246012	ENSG00000125815	CST8	24	-2338.53	25	-2333.71	998.962	0.01693	1	9.64399	0.0018997	0.0578015	24
ENST00000294724	ENSG00000162688	AGL	30	-19748.8	31	-19744.1	999	0.00014	1	9.40498	0.002164	0.0635069	68
ENST00000395614	ENSG00000157890	MEGF11	22	-10122.8	23	-10118.1	713.163	0.00011	1	9.39932	0.0021707	0.0635069	Single_PSS
ENST00000236040	ENSG00000117385	P3H1	32	-9891.01	33	-9886.35	65.5492	0.00069	1	9.31814	0.002269	0.0655425	124
ENST00000647893	ENSG00000197594	ENPP1	30	-15922.5	31	-15917.9	315.268	0.00155	1	9.14894	0.0024886	0.0709873	182
ENST00000219343	ENSG00000103064	SLC7A6	30	-6883.86	31	-6879.32	21.1951	0.00241	1	9.07921	0.0025853	0.0715796	50
ENST00000264710	ENSG00000084733	RAB10	30	-1583.89	31	-1579.36	999	0	1	9.06723	0.0026023	0.0715796	Single_PSS
ENST00000406610	ENSG00000116117	PARD3B	32	-16497.4	33	-16492.9	493.436	0.0008	1	9.04686	0.0026315	0.0715796	129
ENST00000263574	ENSG00000084234	APLP2	32	-9339.16	33	-9334.64	596.357	0.00021	1	9.04004	0.0026413	0.0715796	245
ENST00000372484	ENSG00000064601	CTSA	32	-7017.59	33	-7013.08	37.7804	0.001	1	9.02286	0.0026662	0.0715796	79.5
ENST00000223127	ENSG00000106397	PLOD3	32	-10473.9	33	-10469.4	433.117	0.00012	1	8.88599	0.0028737	0.0762533	Single_PSS
ENST00000403558	ENSG00000149131	SERPING1	30	-8117.46	31	-8113.07	998.994	0.006	1	8.76857	0.0030647	0.0794732	30.5
ENST00000291481	ENSG00000187664	HAPLN4	26	-4839.68	27	-4835.34	17.7606	0.00042	1	8.68275	0.0032124	0.0818908	40
ENST00000397033	ENSG00000115232	ITGA4	32	-17737.8	33	-17733.5	384.281	0.00037	1	8.67291	0.0032297	0.0818908	Single_PSS
ENST00000373580	ENSG00000185585	OLFML2A	32	-9087.66	33	-9083.33	29.0894	0.00123	1	8.65121	0.0032684	0.0819614	31
ENST00000325888	ENSG00000128591	FLNC	30	-29986	31	-29981.7	587.882	1e-05	1	8.61919	0.0033264	0.0825092	Single_PSS
ENST00000635253	ENSG00000116641	DOCK7	32	-28970.8	33	-28966.5	12.3411	0.00014	1	8.58435	0.0033906	0.0831973	204
ENST00000262407	ENSG00000005961	ITGA2B	28	-17791.3	29	-17787	7.5177	0.00374	1	8.55566	0.0034445	0.0832714	63
ENST00000441801	ENSG00000162458	FBLIM1	28	-4525.12	29	-4520.84	999	0.00158	1	8.54401	0.0034666	0.0832714	73.5
ENST00000283285	ENSG00000153283	CD96	24	-8690.29	25	-8686.06	31.9864	0.00783	1	8.47293	0.0036047	0.0856867	41
ENST00000336232	ENSG00000149452	SLC22A8	32	-9830.56	33	-9826.36	27.7405	0.00396	1	8.38987	0.0037732	0.0885024	39
ENST00000238682	ENSG00000119699	TGFB3	30	-4478.52	31	-4474.34	61.3502	5e-05	1	8.35819	0.0038395	0.0885024	Single_PSS
ENST00000280904	ENSG00000134755	DSC2	30	-15615.1	31	-15610.9	53.4549	0.00202	1	8.33843	0.0038815	0.0885758	76
ENST00000225275	ENSG00000005381	MPO	30	-11731.3	31	-11727.2	998.997	0.00121	1	8.24166	0.004094	0.0925001	74
ENST00000223095	ENSG00000106366	SERPINE1	30	-7533.02	31	-7528.95	7.80843	0.00665	1	8.14995	0.0043062	0.0954408	23
ENST00000391929	ENSG00000162892	IL24	26	-2708.33	27	-2704.26	998.999	0.00718	1	8.1493	0.0043078	0.0954408	Single_PSS
ENST00000378220	ENSG00000188937	NYX	24	-6368.94	25	-6364.87	998.993	0.00085	1	8.12732	0.0043603	0.095675	46
ENST00000311160	ENSG00000136205	TNS3	28	-23952.2	29	-23948.2	23.275	0.00102	1	8.09858	0.00443	0.0962787	48
ENST00000370552	ENSG00000172987	HPSE2	28	-5210.49	29	-5206.46	77.9817	0.00037	1	8.05776	0.0045309	0.0974947	26.5
ENST00000389658	ENSG00000101680	LAMA1	28	-55369.3	29	-55365.3	9.40843	0.00182	1	8.04164	0.0045714	0.0974947	82
ENST00000648651	ENSG00000197879	MYO1C	30	-13577.5	31	-13573.6	596.479	4e-05	1	7.99573	0.0046888	0.0990726	Single_PSS

## Sheet: NMR
Transcript id	Gene id	Gene name	Null_np	Null_Ln	Alternative_np	Alternative_Ln	Foreground w2	Proportion	Degree number	X2.L	P.value	FDR	PPS interval
ENST00000271636	ENSG00000143375	CGN	32	-19137.3	33	-19115	1	0.00496	1	44.5322	2.5021e-11	2.90369e-08	98
ENST00000374695	ENSG00000142798	HSPG2	32	-44480.1	33	-44461.8	999	0.00066	1	36.598	1.4518e-09	1.12321e-06	29
ENST00000373672	ENSG00000084636	COL16A1	32	-22586.3	33	-22568.9	999	0.00129	1	34.7163	3.8143e-09	2.21325e-06	51
ENST00000314276	ENSG00000111077	TNS2	32	-21032.8	33	-21016.8	999	0.00057	1	31.9002	1.623e-08	7.53397e-06	34.5
ENST00000379370	ENSG00000188157	AGRN	30	-31023.6	31	-31008.3	812.46	0.00077	1	30.549	3.2555e-08	1.25934e-05	66
ENST00000328333	ENSG00000114270	COL7A1	28	-34326.8	29	-34311.8	999	0.00127	1	30.0456	4.22e-08	1.39923e-05	127
ENST00000307546	ENSG00000081026	MAGI3	32	-20486.1	33	-20471.5	1	0.01936	1	29.2047	6.512e-08	1.88929e-05	67
ENST00000311412	ENSG00000173083	HPSE	32	-8538.73	33	-8524.58	1	0	1	28.299	1.0395e-07	2.68076e-05	182.5
ENST00000367545	ENSG00000152818	UTRN	32	-48696.2	33	-48684.5	999	0.00045	1	23.5583	1.2119e-06	0.000281282	56.5
ENST00000264162	ENSG00000115850	LCT	28	-28646.3	29	-28635.1	27.9107	0.00212	1	22.5093	2.0913e-06	0.000404492	84.5
ENST00000399799	ENSG00000067900	ROCK1	32	-13614.8	33	-13604.7	111.415	0.00012	1	20.2319	6.8601e-06	0.00113731	32
ENST00000192314	ENSG00000154252	GAL3ST2	24	-5342.39	25	-5333.38	999	0.00101	1	18.0118	2.1954e-05	0.00293344	Single_PSS
ENST00000404971	ENSG00000179915	NRXN1	20	-12326.4	21	-12317.5	27.4801	0.0002	1	17.7283	2.5481e-05	0.00293344	Single_PSS
ENST00000388820	ENSG00000136378	ADAMTS7	26	-20517	27	-20508.2	382.112	0.00068	1	17.6416	2.6669e-05	0.00293344	42
ENST00000450892	ENSG00000242866	STRC	30	-21515	31	-21506.2	999	0.00098	1	17.626	2.6888e-05	0.00293344	44.5
ENST00000360957	ENSG00000104881	PPP1R13L	32	-10496.2	33	-10487.4	55.9314	0.00056	1	17.5718	2.7666e-05	0.00293344	13
ENST00000445648	ENSG00000162576	MXRA8	30	-5465.93	31	-5457.19	65.0958	0.00255	1	17.4791	2.9049e-05	0.00293344	13
ENST00000262418	ENSG00000004939	SLC4A1	30	-14869.9	31	-14861.2	27.8118	0.00185	1	17.4777	2.9069e-05	0.00293344	71
ENST00000680361	ENSG00000151914	DST	32	-84255.1	33	-84247.2	1	0.01553	1	15.7395	7.2689e-05	0.00702963	63.5
ENST00000643932	ENSG00000137103	TMEM8B	32	-10459.3	33	-10452	1	0.01323	1	14.6989	0.00012612	0.011709	30
ENST00000318010	ENSG00000214013	GANC	30	-14051.2	31	-14044.2	102.547	0.00171	1	14.0284	0.00018007	0.0160747	104
ENST00000302068	ENSG00000171564	FGB	32	-7802.44	33	-7795.54	370.045	0.00043	1	13.8127	0.00020197	0.0173619	Single_PSS
ENST00000367662	ENSG00000116183	PAPPA2	26	-24456.3	27	-24449.5	370.858	0.00046	1	13.5264	0.00023523	0.0194989	813
ENST00000261037	ENSG00000144810	COL8A1	30	-10168.1	31	-10162.2	999	0.00019	1	11.6916	0.00062785	0.0470077	251
ENST00000356798	ENSG00000005844	ITGAL	30	-21832.7	31	-21826.9	998.999	0.00344	1	11.6164	0.00065374	0.0474166	76
ENST00000267406	ENSG00000139899	CBLN3	30	-2551.82	31	-2546.17	137.196	0.00059	1	11.3005	0.00077485	0.0520055	Single_PSS
ENST00000278742	ENSG00000149418	ST14	32	-13442.5	33	-13436.9	999	0.00069	1	11.197	0.0008193	0.0520055	61
ENST00000377871	ENSG00000197901	SLC22A6	32	-6891.63	33	-6886.04	999	0.00056	1	11.1751	0.00082904	0.0520055	275.5
ENST00000449682	ENSG00000173531	MST1	26	-11053.2	27	-11047.7	35.8679	0.00209	1	10.9465	0.00093782	0.0550257	51
ENST00000620364	ENSG00000082293	COL19A1	32	-15414.5	33	-15409	27.6642	0.00351	1	10.9272	0.0009476	0.0550257	81
ENST00000318683	ENSG00000179913	B3GNT3	22	-5720.35	23	-5714.89	999	0.00501	1	10.9259	0.00094831	0.0550257	46
ENST00000264784	ENSG00000109667	SLC2A9	32	-8897.52	33	-8892.35	999	0.00044	1	10.3451	0.0012982	0.0734908	46.5
ENST00000358511	ENSG00000206384	COL6A6	30	-39110.2	31	-39105.1	734.41	0.00022	1	10.2497	0.0013671	0.0755486	146
ENST00000258743	ENSG00000136244	IL6	22	-2742.67	23	-2737.73	273.678	0.05588	1	9.8874	0.0016641	0.0892214	14
ENST00000380789	ENSG00000069206	ADAM7	24	-11858.2	25	-11853.3	73.1376	0.00193	1	9.76159	0.001782	0.0919116	179

## Sheet: DMR
Transcript id	Gene id	Gene name	Null_np	Null_Ln	Alternative_np	Alternative_Ln	Foreground w2	Proportion	Degree number	X2.L	P.value	FDR	PPS interval
ENST00000268058	ENSG00000140464	PML	32	-15807.3	33	-15762.4	998.999	0.00208	1	89.7909	2.6471e-21	2.91843e-18	139.5
ENST00000369039	ENSG00000143382	ADAMTSL4	30	-15927	31	-15896	999	0.01017	1	61.8831	3.6446e-15	2.67878e-12	18
ENST00000313654	ENSG00000053747	LAMA3	32	-49954.1	33	-49934.2	46.1325	0.00409	1	39.9017	2.6707e-10	9.81482e-08	52
ENST00000372348	ENSG00000097007	ABL1	26	-14593.7	27	-14579.7	43.9793	0.00084	1	28.0929	1.1563e-07	2.36035e-05	16
ENST00000307546	ENSG00000081026	MAGI3	32	-20469.7	33	-20455.6	999	0.00069	1	28.0578	1.1775e-07	2.36035e-05	14
ENST00000379370	ENSG00000188157	AGRN	30	-31021.9	31	-31008.7	999	0.00059	1	26.3569	2.838e-07	4.81368e-05	64
ENST00000263207	ENSG00000099889	ARVCF	32	-14459.8	33	-14447	999	0.00074	1	25.704	3.9801e-07	6.20472e-05	16
ENST00000221980	ENSG00000105376	ICAM5	32	-14923	33	-14910.2	999	0.0022	1	25.5906	4.2209e-07	6.20472e-05	22
ENST00000271636	ENSG00000143375	CGN	32	-19111.3	33	-19099.3	501.78	0.00152	1	24.116	9.0705e-07	0.000125003	18
ENST00000388887	ENSG00000136011	STAB2	32	-47315.4	33	-47303.4	10.0324	0.00757	1	23.944	9.9179e-07	0.000128641	25
ENST00000250160	ENSG00000104415	CCN4	30	-5710.31	31	-5699.15	998.992	0.0021	1	22.3092	2.3209e-06	0.000269347	33
ENST00000261405	ENSG00000110799	VWF	32	-48492.4	33	-48481.3	436.219	0.00082	1	22.1663	2.5003e-06	0.000275658	30
ENST00000565683	ENSG00000140400	MAN2C1	30	-14726.9	31	-14716.5	145.398	0.0004	1	20.804	5.0877e-06	0.000509926	40
ENST00000356082	ENSG00000196878	LAMB3	32	-21056.6	33	-21046.4	32.8013	0.00154	1	20.4564	6.1004e-06	0.000560474	31
ENST00000515799	ENSG00000039560	RAI14	32	-15650.8	33	-15640.8	864.724	0.00072	1	20.16	7.1226e-06	0.000628213	21
ENST00000412232	ENSG00000020181	ADGRA2	32	-18122.1	33	-18112.3	121.054	0.00051	1	19.4258	1.0458e-05	0.000823568	65
ENST00000592554	ENSG00000108950	FAM20A	32	-7710.57	33	-7701.37	912.62	0.00199	1	18.4156	1.776e-05	0.00130536	17
ENST00000299502	ENSG00000197632	SERPINB2	28	-7220.12	29	-7211.46	998.999	0.00341	1	17.3265	3.1477e-05	0.00223893	14.5
ENST00000374695	ENSG00000142798	HSPG2	32	-44493.3	33	-44484.7	999	0.00049	1	17.1321	3.4869e-05	0.00240269	27.5
ENST00000300589	ENSG00000167207	NOD2	32	-19145.3	33	-19137.2	999	0.00107	1	16.2926	5.4274e-05	0.00351983	122.5
ENST00000686984	ENSG00000283703	VSIG10L2	20	-9059.72	21	-9051.75	263.079	0.00345	1	15.9474	6.5127e-05	0.00406492	59
ENST00000296122	ENSG00000213639	PPP1CB	24	-2358.54	25	-2350.59	999	0	1	15.9117	6.6366e-05	0.00406492	Single_PSS
ENST00000263196	ENSG00000070413	DGCR2	32	-7622.8	33	-7614.94	91.9998	0.0006	1	15.718	7.3522e-05	0.00426621	98
ENST00000674117	ENSG00000099139	PCSK5	30	-19689.9	31	-19682.6	998.999	0.00153	1	14.5087	0.00013951	0.00752497	49
ENST00000680232	ENSG00000079215	SLC1A3	32	-7095.1	33	-7087.85	304.196	0.0001	1	14.5033	0.00013992	0.00752497	231
ENST00000389658	ENSG00000101680	LAMA1	28	-55363.4	29	-55356.8	10.8683	0.00212	1	13.3137	0.00026347	0.0138322	80
ENST00000329117	ENSG00000132692	BCAN	32	-13360.1	33	-13353.6	115.18	0.00198	1	12.8926	0.00032988	0.0165315	36
ENST00000241052	ENSG00000121691	CAT	32	-7678.39	33	-7672.03	187.005	0.00071	1	12.7361	0.00035866	0.0175743	69.5
ENST00000263556	ENSG00000122884	P4HA1	30	-6397.27	31	-6391.09	998.999	0.00104	1	12.3531	0.00044026	0.0211038	16
ENST00000308775	ENSG00000173402	DAG1	32	-12841.3	33	-12835.2	2.73429	0.00364	1	12.2066	0.00047622	0.0223418	99
ENST00000617502	ENSG00000173898	SPTBN2	28	-27079.1	29	-27073	999	6e-05	1	12.1075	0.00050218	0.0230689	Single_PSS
ENST00000375820	ENSG00000187498	COL4A1	32	-27606.1	33	-27600.2	999	0.00118	1	11.6759	0.00063314	0.027374	77
ENST00000254898	ENSG00000132561	MATN2	32	-13174.9	33	-13169.3	999	0.00048	1	11.2673	0.00078884	0.032211	34
ENST00000605424	ENSG00000271447	MMP28	32	-8222.13	33	-8216.6	22.8523	0.00294	1	11.0625	0.00088089	0.0347244	23
ENST00000304355	ENSG00000171489	SPACA5	22	-2131.83	23	-2126.3	999	0.00406	1	11.0604	0.00088189	0.0347244	30
ENST00000376485	ENSG00000137343	ATAT1	30	-4679.57	31	-4674.23	999	0.00074	1	10.672	0.0010877	0.0420768	91
ENST00000610365	ENSG00000273749	CYFIP1	32	-15872.9	33	-15867.5	999	0	1	10.6092	0.0011253	0.0427696	Single_PSS
ENST00000356518	ENSG00000149451	ADAM33	26	-11028.4	27	-11023.1	51.0625	0.00228	1	10.5527	0.0011602	0.0427696	39.5
ENST00000070846	ENSG00000057294	PKP2	32	-10193.4	33	-10188.1	34.5284	0.00065	1	10.547	0.0011638	0.0427696	89.5
ENST00000388820	ENSG00000136378	ADAMTS7	26	-20494	27	-20488.9	5.92114	0.01114	1	10.3679	0.0012823	0.046352	19
ENST00000241261	ENSG00000121858	TNFSF10	30	-4371.22	31	-4366.1	38.3125	0.00323	1	10.244	0.0013713	0.0487696	33
ENST00000309668	ENSG00000175189	INHBC	28	-5569.54	29	-5564.46	42.981	0.00882	1	10.1603	0.001435	0.050225	35
ENST00000642238	ENSG00000132849	PATJ	30	-27758.7	31	-27753.8	4.94543	0.00957	1	9.66686	0.0018762	0.064641	22
ENST00000418331	ENSG00000149177	PTPRJ	32	-20677.4	33	-20672.7	998.997	0.00501	1	9.31299	0.0022753	0.0760157	26
ENST00000571244	ENSG00000262406	MMP12	30	-8812.08	31	-8807.54	16.3533	0.01629	1	9.07769	0.0025875	0.0851558	27
ENST00000264187	ENSG00000116962	NID1	32	-21707.2	33	-21702.7	999	0.00025	1	9.01623	0.0026759	0.0861452	527
ENST00000264638	ENSG00000108797	CNTNAP1	32	-18883.1	33	-18878.6	151.055	0.00018	1	9.0028	0.0026957	0.0861452	237

## Sheet: KR
Transcript id	Gene id	Gene name	Null_np	Null_Ln	Alternative_np	Alternative_Ln	Foreground w2	Proportion	Degree number	X2.L	P.value	FDR	PPS interval
ENST00000286371	ENSG00000069849	ATP1B3	30	-5378.22	31	-5354.23	1	0.03297	1	47.9873	4.29e-12	4.71042e-09	Single_PSS
ENST00000380880	ENSG00000164946	FREM1	32	-36076.7	33	-36061.5	33.2972	0.00486	1	30.4454	3.434e-08	1.25684e-05	36
ENST00000399391	ENSG00000188162	OTOG	26	-37230.1	27	-37215.9	100.238	0.00069	1	28.293	1.0427e-07	2.54419e-05	47
ENST00000265970	ENSG00000011405	PIK3C2A	32	-21171.7	33	-21157.9	37.3559	0.00101	1	27.731	1.3941e-07	3.06144e-05	24
ENST00000256412	ENSG00000134028	ADAMDEC1	28	-9042.44	29	-9029.22	39.8399	0.01998	1	26.4325	2.7291e-07	4.99425e-05	13
ENST00000287097	ENSG00000156535	CD109	32	-25747.8	33	-25735.4	998.996	0.00403	1	24.8754	6.1158e-07	0.00010331	112
ENST00000359874	ENSG00000133710	SPINK5	32	-11435.5	33	-11424.3	23.4384	0.00943	1	22.3646	2.2549e-06	0.000309485	36
ENST00000369950	ENSG00000112706	IMPG1	22	-7808.54	23	-7797.66	26.8566	0.02114	1	21.7472	3.1105e-06	0.000379481	17
ENST00000379242	ENSG00000205221	VIT	30	-9940.73	31	-9930.11	171.993	0.00215	1	21.2466	4.0382e-06	0.000466731	28
ENST00000260649	ENSG00000138079	SLC3A1	32	-12061.5	33	-12052	244.835	0.00334	1	18.9423	1.3473e-05	0.00128638	100.5
ENST00000242786	ENSG00000123146	ADGRE5	26	-11569.3	27	-11560.6	999	0.0125	1	17.4756	2.9101e-05	0.00255623	43.5
ENST00000392693	ENSG00000064309	CDON	30	-20226.4	31	-20217.7	31.7327	0.00132	1	17.3845	3.053e-05	0.00257861	98.5
ENST00000262776	ENSG00000108679	LGALS3BP	26	-8172.42	27	-8163.83	42.7895	0.01065	1	17.1693	3.4193e-05	0.00278103	26
ENST00000282588	ENSG00000213949	ITGA1	30	-16745.8	31	-16737.7	36.5319	0.00079	1	16.1885	5.7341e-05	0.0043421	248
ENST00000547103	ENSG00000165899	OTOGL	26	-27851.9	27	-27843.9	364.981	0.00058	1	15.9474	6.5126e-05	0.00476722	53
ENST00000646102	ENSG00000102606	ARHGEF7	32	-11883	33	-11875.2	998.998	0.00039	1	15.6651	7.5606e-05	0.00535583	20
ENST00000642252	ENSG00000109323	MANBA	32	-18762.7	33	-18754.9	48.0867	0.00475	1	15.4824	8.3277e-05	0.00571488	65.5
ENST00000374695	ENSG00000142798	HSPG2	32	-44499.2	33	-44491.5	908.705	0.00046	1	15.3	9.1718e-05	0.00610342	126.5
ENST00000371929	ENSG00000160323	ADAMTS13	30	-19913.9	31	-19906.4	20.807	0.00496	1	15.0079	0.00010706	0.00678619	61
ENST00000393080	ENSG00000196136	SERPINA3	28	-9091.7	29	-9084.27	999	0.01232	1	14.8742	0.00011493	0.00678619	32
ENST00000223127	ENSG00000106397	PLOD3	32	-10476	33	-10468.6	198.639	0.00045	1	14.8554	0.00011607	0.00678619	231
ENST00000358025	ENSG00000054654	SYNE2	32	-64868.6	33	-64861.2	23.6462	0.03377	1	14.8551	0.0001161	0.00678619	12
ENST00000388820	ENSG00000136378	ADAMTS7	26	-20517.2	27	-20509.8	808.778	0.00223	1	14.7867	0.00012038	0.00678619	158
ENST00000423218	ENSG00000137809	ITGA11	32	-18036.4	33	-18029.1	998.997	0.00051	1	14.741	0.00012333	0.00678619	209
ENST00000388887	ENSG00000136011	STAB2	32	-47325.4	33	-47318	16.4365	0.00492	1	14.7368	0.00012361	0.00678619	57
ENST00000389658	ENSG00000101680	LAMA1	28	-55373.8	29	-55366.6	999	0.00107	1	14.5179	0.00013884	0.00743641	208
ENST00000587686	ENSG00000105289	TJP3	26	-13319.1	27	-13311.8	31.6294	0.00085	1	14.462	0.00014301	0.00747738	77
ENST00000350881	ENSG00000113296	THBS4	30	-13328.1	31	-13320.9	614.847	0.00086	1	14.4145	0.00014667	0.0074904	14
ENST00000668164	ENSG00000104880	ARHGEF18	32	-15834.5	33	-15827.4	144.092	0.00102	1	14.2487	0.00016017	0.00785192	41
ENST00000371117	ENSG00000170927	PKHD1	32	-69011.3	33	-69004.1	7.25363	0.0062	1	14.2402	0.0001609	0.00785192	90
ENST00000296181	ENSG00000082781	ITGB5	30	-11320.9	31	-11313.9	999	0.00052	1	14.0214	0.00018074	0.00844479	34
ENST00000265171	ENSG00000138798	EGF	28	-20530.7	29	-20523.7	60.7197	0.00861	1	13.966	0.00018614	0.00851591	82
ENST00000338754	ENSG00000128294	TPST2	28	-4805.06	29	-4798.25	28.2947	0.00096	1	13.6295	0.00022266	0.00996325	27
ENST00000643759	ENSG00000163554	SPTA1	28	-39862.3	29	-39855.6	224.786	0.00055	1	13.5301	0.00023477	0.0101008	595
ENST00000454389	ENSG00000033867	SLC4A7	24	-12457.8	25	-12451.1	9.39001	0.00092	1	13.4952	0.00023918	0.0101008	33
ENST00000306390	ENSG00000171236	LRG1	30	-7938.74	31	-7932.21	68.4481	0.02044	1	13.064	0.00030102	0.0124725	20
ENST00000389857	ENSG00000015133	CCDC88C	32	-29649	33	-29642.5	332.269	0.00062	1	12.9211	0.0003249	0.0132126	214.5
ENST00000374469	ENSG00000165124	SVEP1	32	-60714.5	33	-60708.1	7.3418	0.00159	1	12.7456	0.00035685	0.0140544	152
ENST00000405431	ENSG00000119630	PGF	30	-2146.32	31	-2139.95	998.997	0.00556	1	12.7375	0.0003584	0.0140544	25
ENST00000418331	ENSG00000149177	PTPRJ	32	-20684.9	33	-20678.6	81.221	0.00315	1	12.5134	0.00040404	0.0155662	56
ENST00000335099	ENSG00000186907	RTN4RL2	26	-3698.54	27	-3692.33	998.99	0.0008	1	12.4146	0.00042599	0.0161261	59.5
ENST00000220420	ENSG00000104055	TGM5	30	-10940.6	31	-10934.4	43.2535	0.0015	1	12.3004	0.00045287	0.016575	53
ENST00000264956	ENSG00000072840	EVC	30	-17876.8	31	-17870.7	998.948	0.00306	1	12.0766	0.00051057	0.0180841	78.5
ENST00000324093	ENSG00000004399	PLXND1	32	-26352	33	-26346.1	16.7079	0.00054	1	11.9451	0.00054793	0.0190993	22
ENST00000265529	ENSG00000088727	KIF9	32	-11103.7	33	-11097.8	90.0922	0.00155	1	11.8516	0.00057613	0.0197572	20.5
ENST00000368026	ENSG00000158769	F11R	32	-5515.68	33	-5509.77	47.1228	0.00992	1	11.8237	0.0005848	0.0197572	33
ENST00000393409	ENSG00000114554	PLXNA1	28	-21560.3	29	-21554.4	561.811	0.00012	1	11.7461	0.00060971	0.0202867	16
ENST00000273317	ENSG00000144791	LIMD1	32	-8884.52	33	-8878.66	9.54192	0.00682	1	11.7139	0.00062034	0.0203323	27.5
ENST00000292408	ENSG00000160867	FGFR4	28	-11096.3	29	-11090.6	57.9061	0.00076	1	11.4114	0.00072994	0.0233595	232
ENST00000371733	ENSG00000085832	EPS15	32	-11135.9	33	-11130.2	107.669	0.00086	1	11.4004	0.00073429	0.0233595	73
ENST00000529415	ENSG00000254402	LRRC24	32	-7313.84	33	-7308.15	998.918	0.00248	1	11.3744	0.00074461	0.0233595	13
ENST00000358511	ENSG00000206384	COL6A6	30	-39109.9	31	-39104.4	46.4188	0.00303	1	11.0955	0.00086537	0.0263938	59
ENST00000313654	ENSG00000053747	LAMA3	32	-49961	33	-49955.7	953.156	0.00094	1	10.7396	0.0010487	0.0300317	642
ENST00000271588	ENSG00000143341	HMCN1	30	-84448.8	31	-84443.4	15.9413	0.00028	1	10.7381	0.0010495	0.0300317	332.5
ENST00000345330	ENSG00000156642	NPTN	30	-3541.45	31	-3536.08	999	0.00249	1	10.736	0.0010507	0.0300317	17.5
ENST00000357780	ENSG00000110244	APOA4	32	-6204.53	33	-6199.17	36.1985	0.00306	1	10.7151	0.0010627	0.0300317	11
ENST00000242839	ENSG00000123191	ATP7B	32	-21635.3	33	-21630	337.755	0.00132	1	10.589	0.0011376	0.0312271	31
ENST00000285238	ENSG00000108846	ABCC3	30	-27681.9	31	-27676.6	33.2091	0.00132	1	10.5366	0.0011703	0.0317281	200.5
ENST00000356956	ENSG00000197081	IGF2R	32	-46006	33	-46000.7	489.918	0.00053	1	10.4967	0.0011959	0.0320268	163
ENST00000370630	ENSG00000117151	CTBS	32	-4713.69	33	-4708.46	998.999	0.00239	1	10.4559	0.0012226	0.0323473	14.5
ENST00000355814	ENSG00000197249	SERPINA1	28	-8948.83	29	-8943.79	998.973	0.00969	1	10.0874	0.0014929	0.038121	19.5
ENST00000394810	ENSG00000166317	SYNPO2L	32	-15575	33	-15570	999	0.00103	1	9.92134	0.0016337	0.0412368	217
ENST00000261978	ENSG00000119681	LTBP2	30	-27049.8	31	-27044.9	75.5525	0.00085	1	9.85514	0.0016936	0.0420744	83.5
ENST00000361069	ENSG00000050555	LAMC3	32	-28478.6	33	-28473.7	28.7051	0.00166	1	9.76856	0.0017752	0.0430826	167.5
ENST00000356798	ENSG00000005844	ITGAL	30	-21833.8	31	-21829	999	0.00275	1	9.75817	0.0017853	0.0430826	176
ENST00000474531	ENSG00000168309	FAM107A	32	-2180.21	33	-2175.35	19.3556	0.0003	1	9.71398	0.0018287	0.0436503	40
ENST00000562522	ENSG00000140678	ITGAX	20	-16152.2	21	-16147.4	13.8756	0.00711	1	9.68452	0.0018583	0.0438799	70
ENST00000269489	ENSG00000197641	SERPINB13	28	-4332.27	29	-4327.44	270.202	0.01028	1	9.65753	0.0018858	0.0440555	18
ENST00000299502	ENSG00000197632	SERPINB2	28	-7220.26	29	-7215.45	998.999	0.00271	1	9.61491	0.00193	0.0446135	89
ENST00000373103	ENSG00000119535	CSF3R	32	-16414.7	33	-16409.9	4.31222	0.01062	1	9.48572	0.0020708	0.0473696	41
ENST00000263093	ENSG00000083807	SLC27A5	32	-12892.3	33	-12887.6	44.4112	0.00432	1	9.43423	0.0021297	0.0482147	99.5
ENST00000252244	ENSG00000167768	KRT1	30	-8541.81	31	-8537.11	41.1201	0.00147	1	9.38842	0.0021836	0.0489305	124
ENST00000425753	ENSG00000104522	GFUS	32	-4621.69	33	-4617.08	998.994	0.00066	1	9.22465	0.0023878	0.0529657	107.5
ENST00000442250	ENSG00000091409	ITGA6	30	-15266.8	31	-15262.2	11.8619	0.00067	1	9.16767	0.0024633	0.0540941	51
ENST00000412678	ENSG00000187492	CDHR4	26	-9006.88	27	-9002.31	10.7651	0.00964	1	9.12436	0.0025223	0.0543036	50
ENST00000389722	ENSG00000070182	SPTB	32	-32266.1	33	-32261.5	35.3656	0.00018	1	9.09613	0.0025615	0.0546122	125
ENST00000369966	ENSG00000077150	NFKB2	32	-12110.7	33	-12106.2	33.6692	0.00088	1	9.04029	0.0026409	0.0557636	30
ENST00000294724	ENSG00000162688	AGL	30	-19749.5	31	-19745	17.2446	0.00015	1	8.94646	0.0027801	0.0581438	87.5
ENST00000229330	ENSG00000111727	HCFC2	32	-9616.81	33	-9612.39	64.8534	0.00035	1	8.85102	0.0029293	0.0606863	12
ENST00000649844	ENSG00000186340	THBS2	30	-17691.9	31	-17687.5	998.997	0.00091	1	8.80848	0.0029983	0.0615352	52
ENST00000366425	ENSG00000203618	GP1BB	22	-2572.69	23	-2568.31	998.845	0.00821	1	8.74288	0.0031081	0.0631807	26.5
ENST00000399408	ENSG00000103222	ABCC1	30	-23002.3	31	-22998	16.2502	0.00064	1	8.70979	0.0031651	0.0631807	67.5
ENST00000413830	ENSG00000182585	EPGN	30	-2146.52	31	-2142.18	31.7782	0.00229	1	8.66988	0.0032351	0.0631807	13
ENST00000375615	ENSG00000204381	LAYN	32	-5448.35	33	-5444.02	75.6402	0.0022	1	8.66092	0.0032511	0.0631807	28
ENST00000355085	ENSG00000197405	C5AR1	28	-6156.29	29	-6151.99	880.969	0.00797	1	8.59792	0.0033655	0.0642258	53
ENST00000355710	ENSG00000165731	RET	32	-18264.7	33	-18260.4	34.6486	0.00055	1	8.57195	0.0034138	0.0642258	143
ENST00000308508	ENSG00000173546	CSPG4	32	-37080.1	33	-37075.9	998.883	0.00262	1	8.54554	0.0034637	0.0642258	48
ENST00000380602	ENSG00000198759	EGFL6	32	-9750.22	33	-9745.95	69.7359	0.00169	1	8.53209	0.0034894	0.0642258	286
ENST00000204604	ENSG00000090539	CHRD	30	-13086.5	31	-13082.3	998.998	0.00087	1	8.50866	0.0035346	0.0642258	106
ENST00000070846	ENSG00000057294	PKP2	32	-10193.5	33	-10189.2	998.975	0.00137	1	8.50387	0.0035439	0.0642258	23.5
ENST00000413302	ENSG00000099957	P2RX6	30	-6021.37	31	-6017.11	998.99	0.00224	1	8.50302	0.0035456	0.0642258	70
ENST00000282849	ENSG00000140873	ADAMTS18	30	-16560.9	31	-16556.7	368.33	0.00068	1	8.49148	0.0035681	0.0642258	122
ENST00000542575	ENSG00000105281	SLC1A5	32	-7666.68	33	-7662.45	32.0038	0.00158	1	8.47339	0.0036038	0.064341	98
ENST00000329117	ENSG00000132692	BCAN	32	-13359.4	33	-13355.2	374.108	0.00049	1	8.3344	0.0038901	0.0688924	184
ENST00000392708	ENSG00000134910	STT3A	32	-7286.4	33	-7282.32	128.807	1e-05	1	8.16065	0.0042809	0.0751555	Single_PSS
ENST00000361475	ENSG00000198959	TGM2	30	-11147.7	31	-11143.7	590.075	0.00041	1	8.14746	0.0043122	0.0751555	Single_PSS
ENST00000408912	ENSG00000140691	ARMC5	30	-12985.4	31	-12981.3	998.996	0.00121	1	8.11658	0.0043862	0.0756556	202.5
ENST00000085219	ENSG00000012124	CD22	32	-15918.8	33	-15914.8	742.025	0.01724	1	8.06047	0.0045242	0.0770166	83
ENST00000327928	ENSG00000182447	OTOL1	24	-6974.95	25	-6970.96	27.5353	0.02597	1	7.9782	0.0047344	0.0799749	11
ENST00000206423	ENSG00000091986	CCDC80	32	-14277.1	33	-14273.1	999	0.00149	1	7.94477	0.0048226	0.080843	12
ENST00000305409	ENSG00000171951	SCG2	30	-10664.1	31	-10660.2	78.3748	0.00279	1	7.88794	0.0049766	0.0820206	28
ENST00000394155	ENSG00000022267	FHL1	24	-2422.44	25	-2418.5	20.8567	0.00098	1	7.87768	0.0050049	0.0820206	17
ENST00000650372	ENSG00000073734	ABCB11	26	-19762.4	27	-19758.5	7.07885	0.00322	1	7.77083	0.0053097	0.0851102	72
ENST00000267622	ENSG00000100815	TRIP11	30	-31500.6	31	-31496.8	16.5078	0.00107	1	7.62401	0.0057596	0.0911435	612
ENST00000278550	ENSG00000149256	TENM4	28	-31437.1	29	-31433.2	3.91764	0.0002	1	7.62104	0.0057691	0.0911435	32.5
ENST00000264832	ENSG00000090339	ICAM1	26	-9327.14	27	-9323.34	390.735	0.01254	1	7.59761	0.0058446	0.0911605	62
ENST00000651901	ENSG00000124299	PEPD	32	-7185.29	33	-7181.5	534.861	0.00042	1	7.59494	0.0058532	0.0911605	195
ENST00000445648	ENSG00000162576	MXRA8	30	-5465.55	31	-5461.77	32.1769	0.00314	1	7.56356	0.005956	0.0921083	32
ENST00000219271	ENSG00000102996	MMP15	32	-8179.66	33	-8175.91	43.4379	0.00065	1	7.51879	0.0061059	0.0937661	13
ENST00000620364	ENSG00000082293	COL19A1	32	-15417.9	33	-15414.2	307.906	0.00309	1	7.49236	0.0061961	0.0944905	172.5
ENST00000372330	ENSG00000100985	MMP9	28	-10794.4	29	-10790.7	998.996	0.00234	1	7.4676	0.0062819	0.0949718	108.5
ENST00000285599	ENSG00000013288	MAN2B2	24	-12596.8	25	-12593.1	476.703	0.00191	1	7.43786	0.0063866	0.0949718	112
ENST00000219343	ENSG00000103064	SLC7A6	30	-6885.67	31	-6881.95	59.3469	0.00138	1	7.43675	0.0063905	0.0949718	25
ENST00000519106	ENSG00000253958	CLDN23	26	-4079.08	27	-4075.37	98.0734	0.00186	1	7.42514	0.0064319	0.0949718	38
ENST00000264601	ENSG00000124839	RAB17	32	-2933.52	33	-2929.81	946.738	0.00248	1	7.42179	0.0064439	0.0949718	29
ENST00000325203	ENSG00000091879	ANGPT2	32	-8764.25	33	-8760.59	176.479	0.00024	1	7.32664	0.006794	0.0994642	55

## Sheet: BMR
Transcript id	Gene id	Gene name	Null_np	Null_Ln	Alternative_np	Alternative_Ln	Foreground w2	Proportion	Degree number	X2.L	P.value	FDR	PPS interval
ENST00000287097	ENSG00000156535	CD109	32	-25793.1	33	-25747.8	1	0	1	90.5625	1.7923e-21	4.12408e-18	Single_PSS
ENST00000286371	ENSG00000069849	ATP1B3	30	-5378.22	31	-5351.65	1	0.07925	1	53.1554	3.0817e-13	3.5455e-10	53.5
ENST00000310397	ENSG00000162804	SNED1	30	-18601.1	31	-18582.2	998.999	0.00107	1	37.8245	7.7404e-10	4.45267e-07	56
ENST00000324238	ENSG00000176390	CRLF3	32	-4845.01	33	-4827.71	796.447	0.00091	1	34.5998	4.0495e-09	1.86358e-06	19.5
ENST00000306534	ENSG00000154133	ROBO4	32	-17035.7	33	-17022	20.1893	0.00555	1	27.302	1.7403e-07	6.67405e-05	22
ENST00000373672	ENSG00000084636	COL16A1	32	-22587.7	33	-22575	65.1123	0.0027	1	25.4052	4.6466e-07	0.000118798	11.5
ENST00000268058	ENSG00000140464	PML	32	-15775.7	33	-15763.8	491.995	0.00144	1	23.7788	1.0807e-06	0.000248669	224
ENST00000674247	ENSG00000133317	LGALS12	32	-5428.48	33	-5417.33	125.444	0.0029	1	22.2938	2.3397e-06	0.000489423	25.5
ENST00000646045	ENSG00000082074	FYB1	32	-13649	33	-13638.3	503.525	0.0069	1	21.5405	3.4644e-06	0.000664299	32
ENST00000358392	ENSG00000060718	COL11A1	30	-21958.2	31	-21948.6	49.7357	0.00028	1	19.3713	1.0761e-05	0.00154757	414
ENST00000388887	ENSG00000136011	STAB2	32	-47337.5	33	-47328.7	547.93	0.00094	1	17.6464	2.6602e-05	0.00340062	183
ENST00000436030	ENSG00000231003	MPIG6B	30	-3079.94	31	-3071.25	34.934	0.00512	1	17.3933	3.0389e-05	0.00354296	25
ENST00000262262	ENSG00000105383	CD33	18	-2675.03	19	-2666.35	999	0.0125	1	17.3681	3.0795e-05	0.00354296	33
ENST00000306390	ENSG00000171236	LRG1	30	-7937.74	31	-7929.26	999	0.01185	1	16.9615	3.8146e-05	0.00417971	45
ENST00000378220	ENSG00000188937	NYX	24	-6366.3	25	-6357.95	712.912	0.00217	1	16.7095	4.3562e-05	0.00455619	18
ENST00000551245	ENSG00000135451	TROAP	32	-6611.25	33	-6603.06	207.562	0.00734	1	16.3771	5.1909e-05	0.00519316	16
ENST00000265261	ENSG00000064225	ST3GAL6	28	-4152.44	29	-4144.89	9.20639	0.02204	1	15.1041	0.00010174	0.00936415	10.5
ENST00000336123	ENSG00000112116	IL17F	24	-2476.06	25	-2468.61	999	0.00363	1	14.9027	0.0001132	0.0100182	82
ENST00000408912	ENSG00000140691	ARMC5	30	-12984.5	31	-12977.2	363.277	0.0009	1	14.6467	0.00012966	0.0110499	93
ENST00000259891	ENSG00000137345	MOG	32	-3981.21	33	-3974.27	354.444	0.0042	1	13.8848	0.00019436	0.0159722	12
ENST00000264042	ENSG00000006607	FARP2	32	-17194.9	33	-17188	59.9871	0.00126	1	13.7863	0.00020482	0.0162514	41
ENST00000335613	ENSG00000167992	VWCE	30	-10181	31	-10174.2	998.994	0.00315	1	13.5421	0.00023327	0.0178918	26
ENST00000261944	ENSG00000074276	CDHR2	32	-26398.9	33	-26392.3	11.5688	0.00803	1	13.2077	0.0002788	0.0200475	40.5
ENST00000381006	ENSG00000018189	RUFY3	32	-6327.73	33	-6321.25	118.39	0.00026	1	12.9702	0.00031649	0.0219833	170
ENST00000359576	ENSG00000163539	CLASP2	30	-13569.2	31	-13562.8	999	6e-05	1	12.9215	0.00032483	0.0219833	Single_PSS
ENST00000264036	ENSG00000076706	MCAM	32	-11949.9	33	-11943.7	998.999	0.00319	1	12.4662	0.00041439	0.0264864	63
ENST00000643759	ENSG00000163554	SPTA1	28	-39862.3	29	-39856.2	124.395	0.00052	1	12.2247	0.00047162	0.0286141	443
ENST00000240123	ENSG00000120896	SORBS3	28	-7484.68	29	-7478.57	15.0799	0.00304	1	12.221	0.00047255	0.0286141	18
ENST00000278853	ENSG00000149506	ZP1	18	-7457.53	19	-7451.62	998.999	0.00246	1	11.8203	0.00058587	0.0345663	69.5
ENST00000264382	ENSG00000090402	SI	24	-26107.1	25	-26101.3	13.5978	0.00191	1	11.6129	0.00065494	0.0376754	134
ENST00000366425	ENSG00000203618	GP1BB	22	-2571.42	23	-2565.91	999	0.00502	1	11.0214	0.00090064	0.0505457	42
ENST00000636438	ENSG00000119139	TJP2	32	-16447.2	33	-16441.8	90.4875	0.00085	1	10.8638	0.00098064	0.0537251	21
ENST00000262487	ENSG00000101230	ISM1	32	-5958.33	33	-5952.96	18.6358	0.00187	1	10.7322	0.0010528	0.056337	13
ENST00000389623	ENSG00000179954	SSC5D	24	-12998.3	25	-12993.1	78.1598	0.00076	1	10.4447	0.00123	0.0585282	143.5
ENST00000638088	ENSG00000173852	DPY19L1	30	-8966.57	31	-8961.38	150.851	0.00063	1	10.3843	0.0012709	0.0585282	16.5
ENST00000397033	ENSG00000115232	ITGA4	32	-17732.9	33	-17727.7	28.4163	0.00139	1	10.3834	0.0012716	0.0585282	76
ENST00000269593	ENSG00000141753	IGFBP4	32	-2809.36	33	-2804.27	191.299	0.00088	1	10.1816	0.0014185	0.0627686	100
ENST00000265970	ENSG00000011405	PIK3C2A	32	-21176.7	33	-21171.6	568.841	0.00065	1	10.0861	0.0014939	0.0648578	133
ENST00000456935	ENSG00000104774	MAN2B1	30	-16602.9	31	-16597.9	57.3925	0.00239	1	9.9725	0.001589	0.0677091	454
ENST00000531066	ENSG00000166689	PLEKHA7	32	-17845.9	33	-17841.1	4.97072	0.00042	1	9.61881	0.0019259	0.0791339	149
ENST00000257290	ENSG00000134853	PDGFRA	32	-16151.3	33	-16146.5	999	0.0001	1	9.5074	0.0020465	0.0809367	493
ENST00000580279	ENSG00000266524	GDF10	30	-7124.79	31	-7120.05	998.997	0.00029	1	9.48168	0.0020753	0.0809367	110
ENST00000389857	ENSG00000015133	CCDC88C	32	-29617.7	33	-29613	36.6599	0.01439	1	9.40209	0.0021674	0.0821118	11
ENST00000318493	ENSG00000105976	MET	30	-19958.3	31	-19953.6	91.3027	0.00063	1	9.39411	0.0021768	0.0821118	163
ENST00000334583	ENSG00000159753	CARMIL2	30	-18539.6	31	-18534.9	999	0.00038	1	9.33743	0.0022452	0.0833259	304
ENST00000372585	ENSG00000137204	SLC22A7	30	-9509.82	31	-9505.2	14.7116	0.00431	1	9.23876	0.0023695	0.0865432	34

## Sheet: TMV
Transcript id	Gene id	Gene name	Null_np	Null_Ln	Alternative_np	Alternative_Ln	Foreground w2	Proportion	Degree number	X2.L	P.value	FDR	PPS interval
ENST00000258969	ENSG00000136457	CHAD	30	-4666.04	31	-4654.15	999	0.00052	1	23.7756	1.0824e-06	0.000431374	96
ENST00000372484	ENSG00000064601	CTSA	32	-7012.61	33	-7001.68	426.405	0.00288	1	21.8644	2.9262e-06	0.000812648	36
ENST00000262290	ENSG00000167419	LPO	28	-10802.2	29	-10793.5	17.0411	0.00637	1	17.4866	2.8934e-05	0.0059988	29
ENST00000402984	ENSG00000077942	FBLN1	32	-10505.3	33	-10497.3	999	0.00048	1	15.8549	6.8389e-05	0.0120862	60.5
ENST00000341584	ENSG00000170099	SERPINA6	32	-9046.16	33	-9038.85	16.0092	0.03212	1	14.6241	0.00013123	0.0212593	13
ENST00000677534	ENSG00000103811	CTSH	28	-4541.18	29	-4534.2	998.998	0.00514	1	13.965	0.00018625	0.0278515	Single_PSS
ENST00000360835	ENSG00000159307	SCUBE1	26	-12985.8	27	-12979.1	544.596	0.00059	1	13.4745	0.00024183	0.0327758	12.5
ENST00000262741	ENSG00000117461	PIK3R3	32	-5024.61	33	-5017.91	56.6639	0.00032	1	13.3905	0.0002529	0.0327758	29
ENST00000674117	ENSG00000099139	PCSK5	30	-19672.1	31	-19665.6	10.0674	0.00541	1	13.0628	0.00030122	0.0365982	49
ENST00000230990	ENSG00000113070	HBEGF	32	-3303.19	33	-3296.75	874.496	0.00077	1	12.8795	0.00033221	0.0379892	Single_PSS
ENST00000336334	ENSG00000167754	KLK5	30	-4894.07	31	-4887.78	72.6483	0.00401	1	12.5948	0.00038683	0.0415116	86.5
ENST00000258613	ENSG00000136114	THSD1	32	-15788.1	33	-15782	999	0.00084	1	12.1765	0.00048395	0.0470399	18
ENST00000390654	ENSG00000050767	COL23A1	26	-5741.95	27	-5736.01	340.892	0.00093	1	11.8649	0.00057202	0.0529527	99
ENST00000360467	ENSG00000134871	COL4A2	30	-23254.3	31	-23248.5	347.364	0.0007	1	11.5323	0.00068396	0.0604372	617
ENST00000396625	ENSG00000081052	COL4A4	30	-30047.1	31	-30041.8	18.0347	0.00568	1	10.517	0.0011828	0.0999723	62

## Sheet: Ancestor of mouse and rat
Transcript id	Gene id	Gene name	Null_np	Null_Ln	Alternative_np	Alternative_Ln	Foreground w2	Proportion	Degree number	X2.L	P.value	FDR	PPS interval
ENST00000264382	ENSG00000090402	SI	24	-26102.8	25	-26083.7	19.2327	0.00279	1	38.234	6.2751e-10	1.49975e-06	58
ENST00000441159	ENSG00000170379	TCAF2	32	-19649.9	33	-19632.6	18.1892	0.00824	1	34.6292	3.9888e-09	4.76662e-06	24
ENST00000285599	ENSG00000013288	MAN2B2	24	-12594.9	25	-12579.1	119.194	0.00136	1	31.541	1.9527e-08	1.46274e-05	62.5
ENST00000242786	ENSG00000123146	ADGRE5	26	-11575.4	27	-11563.1	999	0.00355	1	24.4172	7.7572e-07	0.000264853	30
ENST00000644859	ENSG00000113889	KNG1	32	-10439.2	33	-10429.2	999	0.01041	1	19.9941	7.7681e-06	0.00185658	14
ENST00000166139	ENSG00000070404	FSTL3	30	-3200.82	31	-3191.11	163.224	0.00025	1	19.4153	1.0516e-05	0.00228484	21
ENST00000404820	ENSG00000186998	EMID1	30	-6786.07	31	-6776.9	399.404	0.00302	1	18.3409	1.847e-05	0.00367861	46
ENST00000586539	ENSG00000141338	ABCA8	28	-28859.8	29	-28851.4	20.3085	0.00206	1	16.7483	4.268e-05	0.00680035	24
ENST00000285238	ENSG00000108846	ABCC3	30	-27678.5	31	-27670.2	10.934	0.00174	1	16.5863	4.6487e-05	0.006944	56.5
ENST00000368463	ENSG00000163346	PBXIP1	32	-14269.2	33	-14261.3	9.86217	0.00603	1	15.9251	6.59e-05	0.00920389	47
ENST00000360314	ENSG00000087589	CASS4	30	-13442.3	31	-13435.3	192.065	0.0016	1	14.0936	0.00017394	0.0218798	82
ENST00000395743	ENSG00000174808	BTC	28	-2501.92	29	-2495	51.1714	0.0018	1	13.85	0.00019799	0.0236598	35
ENST00000415930	ENSG00000105220	GPI	32	-7977.56	33	-7971.01	50.0622	0.00047	1	13.1112	0.00029353	0.0334065	112
ENST00000085219	ENSG00000012124	CD22	32	-15917.6	33	-15911.2	9.1373	0.01127	1	12.9526	0.00031948	0.0347071	55
ENST00000418115	ENSG00000067560	RHOA	30	-2420.69	31	-2414.26	15.2292	0.00032	1	12.8478	0.00033788	0.0349284	Single_PSS
ENST00000007722	ENSG00000005884	ITGA3	30	-15993	31	-15986.6	33.2538	0.00069	1	12.7296	0.00035991	0.0349284	82
ENST00000320954	ENSG00000170275	CRTAP	28	-4734.43	29	-4728.08	28.9134	0.0004	1	12.7015	0.00036536	0.0349284	72
ENST00000355710	ENSG00000165731	RET	32	-18256.1	33	-18249.9	9.28469	0.0007	1	12.4097	0.00042711	0.0392613	110
ENST00000402937	ENSG00000198951	NAGA	32	-7058.98	33	-7052.9	31.7241	0.00171	1	12.1748	0.0004844	0.0428784	71.5
ENST00000477737	ENSG00000168658	VWA3B	28	-14732.5	29	-14726.7	18.3229	0.00467	1	11.6693	0.0006354	0.0526488	62.5
ENST00000350119	ENSG00000149927	DOC2A	32	-5377.45	33	-5371.72	18.6802	0.0003	1	11.4636	0.00070974	0.0526488	13
ENST00000302262	ENSG00000171298	GAA	24	-12956.7	25	-12950.9	11.3759	0.00176	1	11.45	0.00071492	0.0526488	59
ENST00000378220	ENSG00000188937	NYX	24	-6369.88	25	-6364.16	112.263	0.00026	1	11.4429	0.00071769	0.0526488	217.5
ENST00000379907	ENSG00000197140	ADAM32	18	-7987.83	19	-7982.11	12.8257	0.01256	1	11.4224	0.00072563	0.0526488	20
ENST00000371189	ENSG00000162599	NFIA	32	-5809.18	33	-5803.47	999	0	1	11.419	0.00072695	0.0526488	Single_PSS
ENST00000300404	ENSG00000167080	B4GALNT2	28	-7888.94	29	-7883.39	7.18588	0.00969	1	11.1021	0.0008623	0.0606146	26.5
ENST00000215886	ENSG00000100079	LGALS2	30	-3038.57	31	-3033.11	998.996	0.01319	1	10.9226	0.00094996	0.0630668	13
ENST00000396578	ENSG00000169031	COL4A3	20	-18780.4	21	-18775.1	9.60843	0.00707	1	10.5828	0.0011415	0.0718887	101
ENST00000369966	ENSG00000077150	NFKB2	32	-12117.7	33	-12112.4	999	0.00012	1	10.5803	0.001143	0.0718887	54
ENST00000205557	ENSG00000091262	ABCC6	28	-24582.5	29	-24577.2	7.42766	0.00222	1	10.5063	0.0011897	0.0729073	78
ENST00000264638	ENSG00000108797	CNTNAP1	32	-18886.3	33	-18881.1	8.82997	0.00014	1	10.3515	0.0012937	0.0772986	83
ENST00000358812	ENSG00000172469	MANEA	28	-7038.97	29	-7033.93	8.84641	0.00476	1	10.0669	0.0015096	0.0879986	16
ENST00000418331	ENSG00000149177	PTPRJ	32	-20681.9	33	-20676.9	9.44761	0.00391	1	9.94348	0.0016142	0.0918557	128
ENST00000551245	ENSG00000135451	TROAP	32	-6610.35	33	-6605.44	14.6189	0.0066	1	9.82344	0.001723	0.0957667	39.5
ENST00000247005	ENSG00000130283	GDF1	24	-4484.59	25	-4479.71	90.2539	0.00145	1	9.76274	0.0017808	0.0967298	26

[truncated: 1 more sheets: Ancestor of NMR and DMR]
