# Supplementary material for: Evolution of high-molecular-mass hyaluronic acid is associated with subterranean lifestyle
Source: Nat Commun. 2023 Dec 5;14:8054. doi: 10.1038/s41467-023-43623-2 (PMC10698142; doi:10.1038/s41467-023-43623-2)
Supplement: Supplementary file 6 — Supplementary Data 3 [file 41467_2023_43623_MOESM6_ESM.xlsx]

## Sheet: Skin
ONTOLOGY	ID	Description	GeneRatio	BgRatio	pvalue	p.adjust	qvalue	geneID	Count
BP	GO:0030198	extracellular matrix organization	29/868	314/18614	0.000374124	0.0721916	0.0687813	IMPG2/MMP2/LOX/TCF15/PDGFRA/LOXL4/LUM/FBLN5/FURIN/ADAMTS1/MMP16/GREM1/AXIN2/MMP14/EFEMP2/NPHP3/ECM2/P3H4/KAZALD1/TMEM38B/RECK/VIT/FBLN1/DDR2/SULF1/TGFBI/MATN2/CYP1B1/COL9A3	29
BP	GO:0051216	cartilage development	21/868	203/18614	0.000542183	0.0755593	0.0719899	TIMP1/MGP/MKKS/CHI3L1/CCN3/EPYC/GREM1/AXIN2/LEP/IFT80/MAF/THBS3/ECM1/EFEMP1/BMPR1B/SULF1/OSR2/TGFBI/TSKU/BBS2/RARB	21
BP	GO:0060343	trabecula formation	6/868	26/18614	0.00104249	0.0914646	0.0871438	MMP2/ADAMTS1/GREM1/HEY2/THBS3/TGFBR3	6
BP	GO:0032963	collagen metabolic process	13/868	108/18614	0.00154464	0.106157	0.101142	MMP2/P3H1/PDGFRB/FURIN/MMP16/LARP6/CYP7A1/MRC2/MMP14/P3H4/DDR2/CYGB/P3H3	13
BP	GO:0061383	trabecula morphogenesis	7/868	47/18614	0.00576993	0.222675	0.212156	MMP2/ADAMTS1/GREM1/HEY2/THBS3/SEMA4D/TGFBR3	7
BP	GO:0033687	osteoblast proliferation	6/868	36/18614	0.00593542	0.225591	0.214934	GREM1/AXIN2/IFT80/FIGNL1/OSR2/GATA1	6
BP	GO:0033627	cell adhesion mediated by integrin	10/868	87/18614	0.00718324	0.245583	0.233981	CCN3/NCKAP1L/JAM3/ITGAL/SYK/MMRN1/IFT74/LPXN/CYP1B1/ADAM9	10
BP	GO:0033628	regulation of cell adhesion mediated by integrin	7/868	49/18614	0.00727376	0.245583	0.233981	NCKAP1L/JAM3/SYK/IFT74/LPXN/CYP1B1/ADAM9	7
BP	GO:0032964	collagen biosynthetic process	7/868	51/18614	0.00904951	0.264862	0.25235	PDGFRB/LARP6/CYP7A1/P3H4/DDR2/CYGB/P3H3	7
BP	GO:0048251	elastic fiber assembly	3/868	10/18614	0.00947798	0.264862	0.25235	LOX/FBLN5/EFEMP2	3
BP	GO:0030199	collagen fibril organization	8/868	64/18614	0.00950274	0.264862	0.25235	LOX/LOXL4/LUM/GREM1/EFEMP2/P3H4/DDR2/CYP1B1	8
BP	GO:0010761	fibroblast migration	7/868	55/18614	0.0135219	0.309769	0.295136	AKAP12/CCN3/MACIR/PIP5K1A/ARHGAP4/DDR2/CYGB	7
BP	GO:0061756	leukocyte adhesion to vascular endothelial cell	7/868	57/18614	0.0162696	0.323411	0.308133	VCAM1/CHST2/LEP/FUT7/ETS1/ALOX5/SELL	7
BP	GO:0007160	cell-matrix adhesion	19/868	239/18614	0.0167406	0.330659	0.315039	LYVE1/FBLN5/VCAM1/JAM3/GREM1/FGB/MMP14/RHOD/EFEMP2/CSF1/ARHGAP6/ECM2/FN1/ITGAL/THBS3/PIP5K1A/LIMCH1/THY1/ADAM9	19
BP	GO:0033630	positive regulation of cell adhesion mediated by integrin	4/868	22/18614	0.0175544	0.3336	0.317841	NCKAP1L/SYK/IFT74/ADAM9	4
BP	GO:0031589	cell-substrate adhesion	26/868	359/18614	0.0179074	0.339023	0.323008	OLFM4/LYVE1/FBLN5/VCAM1/JAM3/GREM1/FGB/MMP14/RHOD/EFEMP2/CSF1/ARHGAP6/VWC2/ECM2/FN1/ITGAL/THBS3/PIP5K1A/TTYH1/VIT/FBLN2/FBLN1/LIMCH1/LPXN/THY1/ADAM9	26
BP	GO:1904996	positive regulation of leukocyte adhesion to vascular endothelial cell	4/868	25/18614	0.0271994	0.414348	0.394774	CHST2/FUT7/ETS1/ALOX5	4
BP	GO:0045785	positive regulation of cell adhesion	32/868	482/18614	0.0287661	0.429315	0.409035	OLFM4/NCKAP1L/VCAM1/SOCS5/FGB/CHST2/RHOD/EFEMP2/LEP/TFE3/FUT7/CSF1/AIF1/VWC2/RASAL3/ECM2/FN1/SYK/APBB1IP/VIT/NLRP3/ETS1/MMRN1/FBLN2/IFT74/IGF2/DOCK8/THY1/CD81/IL12RB1/ALOX5/ADAM9	32
BP	GO:0001771	immunological synapse formation	3/868	15/18614	0.0302153	0.430653	0.410309	MSN/DOCK8/CD81	3
BP	GO:0007159	leukocyte cell-cell adhesion	28/868	415/18614	0.0326412	0.44866	0.427465	CEACAM1/FGL2/LRRC32/ARG2/NCKAP1L/VCAM1/SOCS5/CHST2/LEP/FUT7/AIF1/RASAL3/ITGAL/MSN/GLMN/CERCAM/VSIG4/SYK/NLRP3/ETS1/IGF2/DOCK8/SEMA4D/THY1/CD81/IL12RB1/ALOX5/SELL	28
BP	GO:0032965	regulation of collagen biosynthetic process	5/868	41/18614	0.0407839	0.494171	0.470826	PDGFRB/LARP6/CYP7A1/DDR2/CYGB	5

## Sheet: Lung
ONTOLOGY	ID	Description	GeneRatio	BgRatio	pvalue	p.adjust	qvalue	geneID	Count
BP	GO:0030198	extracellular matrix organization	74/1506	314/18614	2.23691e-17	5.27776e-14	4.07242e-14	FAP/MMP2/CAV2/COL1A1/VTN/LRP1/CMA1/PXDN/LAMC1/LOXL1/CRISPLD2/FOXF1/NID1/PRDM5/COL5A3/HMCN1/ADAMTS5/ADAMTSL3/MYO1E/PDPN/CFLAR/MMP19/GPM6B/FKBP10/COL12A1/CAV1/PRICKLE1/EGFLAM/THSD4/MMP23B/COL18A1/COL4A2/MMP17/PHLDB1/COLGALT2/OLFML2B/ADAMTS4/NR2E1/ADAMTSL4/COL5A1/ABL1/TIE1/MATN4/COL5A2/COL4A1/RECK/ITGA8/EXT1/NDNF/B4GALT1/POSTN/EMILIN1/EGFL6/LOXL2/COL23A1/ADAMTSL2/COL4A6/COL8A2/DDR2/RIC1/ABI3BP/ADAMT…	74
BP	GO:0045785	positive regulation of cell adhesion	79/1506	482/18614	1.06031e-09	6.91088e-07	5.33256e-07	CD74/CD4/FSTL3/EFNB1/CSK/VTN/IL12B/NPY/SOX4/LAMC1/CCL21/FOXF1/PIK3CA/NID1/ZAP70/NRP1/PTPN23/CDH13/ITPKB/PDPN/PBRM1/EDIL3/IGF1/IL12A/DENND6A/CSF1/PDGFB/ZMIZ1/NFAT5/CAV1/CD5/EGFLAM/VTCN1/SOX13/XCL1/VNN1/CD1D/PLPP3/VEGFA/ABL1/SDC4/IL2RG/PODXL/CCL19/CD83/NDNF/TEK/EMILIN1/EGFL6/JUP/LGALS9/CARD11/ICOSLG/RELA/GLI2/MYADM/CD36/DMTN/ABI3BP/RHOH/ANGPT1/SLAMF1/IL4R/ITGB3/ADGRG1/CX3CL1/NFKBID/SIRPA/PIK3R6/LAM…	79
BP	GO:0031589	cell-substrate adhesion	62/1506	359/18614	9.02822e-09	4.41329e-06	3.40538e-06	VCL/SERPINE1/COL1A1/DUSP3/VTN/NPY/LAMC1/CCL21/VWF/CORO2B/PKD1/FOXF1/PRKX/SLC9A1/NID1/COL5A3/SRF/NRP1/CDH13/ITGA1/FZD7/SMAD6/PDPN/EDIL3/AXL/SNED1/CD34/GPM6B/MKLN1/CSF1/PDGFB/EGFLAM/THBS3/L1CAM/VEGFA/ABL1/SDC4/ID1/ITGA8/NDNF/TEK/EMILIN1/EGFL6/FREM1/BCL2L11/JUP/MYADM/CD36/ITGA11/DMTN/ABI3BP/ADAMTS12/ANGPT1/ITGA7/ITGB3/CX3CL1/CASK/ITGB1/RHOA/NF1/ROCK2/PTPRJ	62
BP	GO:0007159	leukocyte cell-cell adhesion	67/1506	415/18614	3.62101e-08	1.11794e-05	8.62623e-06	CD74/CD4/EFNB1/CSK/DUSP3/CRTAM/IL12B/SOX4/IRF1/ASS1/CCL21/TWSG1/PIK3CA/ICAM1/ZAP70/ITPKB/PBRM1/FUT9/LRG1/IGF1/IL12A/OLR1/ZMIZ1/NFAT5/CAV1/MIA3/CD5/CX3CR1/VTCN1/CD300A/SOX13/XCL1/VNN1/CD1D/TNFAIP8L2/ABL1/SDC4/IL2RG/EXT1/CCL19/CD83/LGALS9/CARD11/MAD1L1/ICOSLG/JAM2/RELA/TMEM131L/GLI2/PRNP/LAX1/HFE/RHOH/SLAMF1/IL4R/PECAM1/NFKBID/SIRPA/PIK3R6/B2M/KITLG/GLI3/ITGB1/RHOA/ST3GAL4/ZBTB16/STAT5B	67
BP	GO:0022407	regulation of cell-cell adhesion	74/1506	491/18614	1.28863e-07	2.58863e-05	1.99743e-05	CD74/CD4/FSTL3/EFNB1/CSK/DUSP3/CRTAM/IL12B/SOX4/IRF1/ALOX12/ASS1/CCL21/ZDHHC2/TWSG1/PIK3CA/ZAP70/PTPN23/CELSR2/ITPKB/PDPN/PBRM1/FUT9/IGF1/IL12A/DENND6A/ZMIZ1/NFAT5/CAV1/MIA3/CD5/VTCN1/CD300A/SOX13/XCL1/VNN1/CD1D/TNFAIP8L2/PLPP3/VEGFA/ABL1/SDC4/IL2RG/PODXL/CCL19/CD83/EMILIN1/LGALS9/CARD11/MAD1L1/ICOSLG/RELA/TMEM131L/GLI2/MYADM/PRNP/LAX1/DMTN/HFE/RHOH/SLAMF1/IL4R/CX3CL1/NFKBID/SIRPA/PIK3R6/B2M/MAGI…	74
BP	GO:0022409	positive regulation of cell-cell adhesion	54/1506	321/18614	1.97161e-07	3.50469e-05	2.70428e-05	CD74/CD4/FSTL3/EFNB1/CSK/IL12B/SOX4/CCL21/PIK3CA/ZAP70/PTPN23/ITPKB/PDPN/PBRM1/IGF1/IL12A/DENND6A/ZMIZ1/NFAT5/CAV1/CD5/VTCN1/SOX13/XCL1/VNN1/CD1D/PLPP3/ABL1/IL2RG/PODXL/CCL19/CD83/EMILIN1/LGALS9/CARD11/ICOSLG/RELA/GLI2/DMTN/RHOH/SLAMF1/IL4R/CX3CL1/NFKBID/SIRPA/PIK3R6/B2M/MAGI1/KITLG/GLI3/RHOA/ST3GAL4/ZBTB16/STAT5B	54
BP	GO:0007160	cell-matrix adhesion	43/1506	239/18614	5.33937e-07	6.70004e-05	5.16987e-05	VCL/SERPINE1/DUSP3/VTN/CCL21/CORO2B/PKD1/SLC9A1/NID1/COL5A3/SRF/NRP1/CDH13/ITGA1/SNED1/CD34/GPM6B/MKLN1/CSF1/THBS3/L1CAM/VEGFA/ABL1/SDC4/ITGA8/TEK/EMILIN1/FREM1/BCL2L11/JUP/CD36/ITGA11/DMTN/ADAMTS12/ITGA7/ITGB3/CX3CL1/CASK/ITGB1/RHOA/NF1/ROCK2/PTPRJ	43
BP	GO:1903037	regulation of leukocyte cell-cell adhesion	59/1506	378/18614	7.50874e-07	8.00841e-05	6.17944e-05	CD74/CD4/EFNB1/CSK/DUSP3/CRTAM/IL12B/SOX4/IRF1/ASS1/CCL21/TWSG1/PIK3CA/ZAP70/ITPKB/PBRM1/FUT9/IGF1/IL12A/ZMIZ1/NFAT5/CAV1/MIA3/CD5/VTCN1/CD300A/SOX13/XCL1/VNN1/CD1D/TNFAIP8L2/ABL1/SDC4/IL2RG/CCL19/CD83/LGALS9/CARD11/MAD1L1/ICOSLG/RELA/TMEM131L/GLI2/PRNP/LAX1/HFE/RHOH/SLAMF1/IL4R/NFKBID/SIRPA/PIK3R6/B2M/KITLG/GLI3/RHOA/ST3GAL4/ZBTB16/STAT5B	59
BP	GO:0030199	collagen fibril organization	18/1506	64/18614	1.95975e-06	0.00017686	0.000136469	COL1A1/PXDN/LOXL1/COL5A3/FKBP10/COL12A1/COL18A1/COLGALT2/COL5A1/COL5A2/EXT1/EMILIN1/LOXL2/DDR2/ADAMTS12/SERPINH1/ADAMTS2/NF1	18
BP	GO:0010810	regulation of cell-substrate adhesion	39/1506	222/18614	3.24978e-06	0.00026114	0.0002015	VCL/SERPINE1/COL1A1/DUSP3/VTN/NPY/CCL21/CORO2B/FOXF1/SLC9A1/NID1/NRP1/CDH13/FZD7/PDPN/EDIL3/GPM6B/CSF1/PDGFB/EGFLAM/VEGFA/ABL1/SDC4/NDNF/TEK/EMILIN1/EGFL6/JUP/MYADM/CD36/DMTN/ABI3BP/ITGB3/CX3CL1/CASK/RHOA/NF1/ROCK2/PTPRJ	39
BP	GO:0043542	endothelial cell migration	46/1506	283/18614	4.05541e-06	0.000301127	0.000232355	FAP/SIRT1/HDAC5/SPARC/PIK3R3/PRKX/PIK3CA/EGF/SRF/NRP1/CDH13/STC1/FSTL1/BMPER/RHOJ/PLXND1/SP1/PDGFB/MIA3/CDH5/EPHB4/NR2E1/GADD45A/PLPP3/VEGFA/ABL1/BMPR2/ID1/EDN1/TEK/LOXL2/PRCP/JUP/PAXIP1/ROBO1/ANGPT1/NR4A1/ITGB3/SH3BP1/HSPB1/ITGB1/RHOA/FGFR1/NF1/GATA2/ROCK2	46
BP	GO:0010811	positive regulation of cell-substrate adhesion	26/1506	125/18614	6.39434e-06	0.000394834	0.000304661	VTN/NPY/CCL21/FOXF1/NID1/NRP1/CDH13/EDIL3/CSF1/PDGFB/EGFLAM/VEGFA/ABL1/SDC4/NDNF/TEK/EMILIN1/EGFL6/JUP/MYADM/CD36/DMTN/ABI3BP/ITGB3/CX3CL1/PTPRJ	26
BP	GO:1903039	positive regulation of leukocyte cell-cell adhesion	44/1506	273/18614	8.13939e-06	0.000454721	0.000350871	CD74/CD4/EFNB1/CSK/IL12B/SOX4/CCL21/PIK3CA/ZAP70/ITPKB/PBRM1/IGF1/IL12A/ZMIZ1/NFAT5/CAV1/CD5/VTCN1/SOX13/XCL1/VNN1/CD1D/ABL1/IL2RG/CCL19/CD83/LGALS9/CARD11/ICOSLG/RELA/GLI2/RHOH/SLAMF1/IL4R/NFKBID/SIRPA/PIK3R6/B2M/KITLG/GLI3/RHOA/ST3GAL4/ZBTB16/STAT5B	44
BP	GO:1903053	regulation of extracellular matrix organization	15/1506	59/18614	5.13112e-05	0.00155954	0.00120337	FAP/LRP1/LAMC1/NID1/PRDM5/PDPN/CFLAR/PHLDB1/ABL1/TIE1/EMILIN1/DDR2/RIC1/ITGB3/LAMA2	15
BP	GO:0032963	collagen metabolic process	21/1506	108/18614	0.000133926	0.00310959	0.00239941	FAP/MMP2/PCOLCE/COL1A1/RCN3/RETREG3/MMP19/TNS2/F2R/P2RX7/MMP23B/MMP17/COL5A1/EMILIN1/DDR2/SERPINH1/CYGB/MMP28/CIITA/ADAMTS2/ITGB1	21
BP	GO:0001952	regulation of cell-matrix adhesion	23/1506	125/18614	0.000157391	0.00345788	0.00266816	VCL/SERPINE1/DUSP3/CCL21/SLC9A1/NRP1/CDH13/GPM6B/CSF1/VEGFA/ABL1/SDC4/TEK/JUP/CD36/DMTN/ITGB3/CX3CL1/CASK/RHOA/NF1/ROCK2/PTPRJ	23
BP	GO:0043276	anoikis	10/1506	35/18614	0.000326874	0.00571701	0.00441135	PIK3R3/PIK3CA/SIK1/CAV1/E2F1/BMF/CHEK2/MCL1/ITGB1/NTRK2	10
BP	GO:0007162	negative regulation of cell adhesion	43/1506	312/18614	0.000405692	0.00685301	0.00528791	CD74/MMP2/ARHGDIG/SERPINE1/COL1A1/DUSP3/CRTAM/IRF1/ALOX12/ASS1/SEMA6A/CCL21/CORO2B/TWSG1/CDH13/FZD7/PLXNB1/PLXND1/MIA3/VTCN1/CD300A/XCL1/TNFAIP8L2/VEGFA/ABL1/SDC4/PODXL/LGALS9/MAD1L1/TMEM131L/MYADM/PRNP/LAX1/DMTN/HFE/ANGPT1/SIPA1/IL4R/CX3CL1/CASK/GLI3/RHOA/NF1	43
BP	GO:0001954	positive regulation of cell-matrix adhesion	13/1506	56/18614	0.000423104	0.00697171	0.0053795	CCL21/NRP1/CDH13/CSF1/VEGFA/ABL1/SDC4/TEK/JUP/CD36/ITGB3/CX3CL1/PTPRJ	13
BP	GO:0150115	cell-substrate junction organization	19/1506	103/18614	0.000549256	0.00847877	0.00654238	VCL/DUSP3/LAMC1/CORO2B/SLC9A1/NRP1/GPM6B/PLEC/LAMA3/PRICKLE1/VEGFA/ABL1/SDC4/TEK/DMTN/ITGB3/RHOA/ROCK2/PTPRJ	19
BP	GO:0043534	blood vessel endothelial cell migration	28/1506	179/18614	0.000556826	0.00854805	0.00659584	SIRT1/HDAC5/PIK3R3/SRF/NRP1/RHOJ/SP1/PDGFB/MIA3/CDH5/EPHB4/NR2E1/GADD45A/VEGFA/ABL1/ID1/PRCP/JUP/ROBO1/ANGPT1/NR4A1/SH3BP1/HSPB1/ITGB1/RHOA/FGFR1/NF1/GATA2	28
BP	GO:0002040	sprouting angiogenesis	29/1506	188/18614	0.000565935	0.00862003	0.00665138	HDAC5/IL12B/SEMA6A/PIK3R3/SRF/NRP1/CDH13/BMPER/PPP1R16B/IL12A/RHOJ/EPN2/MIA3/EPHB4/DLL1/NR2E1/VEGFA/ABL1/RECK/TEK/LOXL2/AGTR1/ROBO1/RNF213/ANGPT1/NR4A1/ITGB1/RHOA/GATA2	29
BP	GO:0038063	collagen-activated tyrosine kinase receptor signaling pathway	5/1506	11/18614	0.00105091	0.0135486	0.0104543	COL1A1/COL4A2/COL4A1/COL4A6/DDR2	5
BP	GO:0061383	trabecula morphogenesis	11/1506	47/18614	0.00107264	0.0137666	0.0106225	MMP2/COL1A1/SRF/PLXNB1/S1PR1/HEY1/THBS3/TEK/SOS1/RHOA/HEG1	11
BP	GO:0038065	collagen-activated signaling pathway	6/1506	16/18614	0.00109337	0.013957	0.0107695	COL1A1/COL4A2/COL4A1/COL4A6/DDR2/ITGA11	6
BP	GO:0006029	proteoglycan metabolic process	17/1506	95/18614	0.00149028	0.0174143	0.0134372	GLCE/IGF1/GAL3ST3/DSEL/BGN/IDS/EGFLAM/TCF7L2/HS2ST1/BMPR2/EXT1/B3GALT6/NDNF/CANT1/CHST8/ADAMTS12/EXTL3	17
BP	GO:0086070	SA node cell to atrial cardiac muscle cell communication	5/1506	14/18614	0.00370775	0.0328545	0.0253512	HCN2/SCN3B/CACNA1G/GJA5/GJC1	5
BP	GO:0030166	proteoglycan biosynthetic process	12/1506	64/18614	0.00477663	0.03952	0.0304944	GLCE/IGF1/GAL3ST3/DSEL/TCF7L2/HS2ST1/BMPR2/EXT1/B3GALT6/CANT1/CHST8/EXTL3	12
BP	GO:0061756	leukocyte adhesion to vascular endothelial cell	11/1506	57/18614	0.00539726	0.0428421	0.0330578	CCL21/FUT9/LRG1/NFAT5/CX3CR1/EXT1/JAM2/RELA/ITGB1/RHOA/ST3GAL4	11
BP	GO:0085029	extracellular matrix assembly	9/1506	42/18614	0.00561465	0.0437972	0.0337948	PXDN/GPM6B/FKBP10/PRICKLE1/THSD4/PHLDB1/TIE1/EMILIN1/MYH11	9
BP	GO:0032964	collagen biosynthetic process	10/1506	51/18614	0.00696213	0.0504819	0.0389528	PCOLCE/COL1A1/RCN3/F2R/COL5A1/EMILIN1/DDR2/SERPINH1/CYGB/CIITA	10
BP	GO:0051216	cartilage development	27/1506	203/18614	0.00720606	0.0512592	0.0395525	COL1A1/MGP/PRRX1/TWSG1/PKD1/SRF/STC1/LTBP3/BGN/CREB3L2/ANXA6/ARID5A/THBS3/BMPR2/EXT1/EDN1/LOXL2/TRPS1/MEX3C/ZEB1/ADAMTS12/SERPINH1/RUNX2/GHR/GLI3/ZBTB16/NPR2	27
BP	GO:0030574	collagen catabolic process	9/1506	45/18614	0.0089708	0.0593936	0.0458292	FAP/MMP2/RETREG3/MMP19/MMP23B/MMP17/MMP28/ADAMTS2/ITGB1	9
BP	GO:0010595	positive regulation of endothelial cell migration	19/1506	131/18614	0.00914835	0.0599989	0.0462963	SIRT1/SPARC/EGF/NRP1/RHOJ/SP1/PDGFB/PLPP3/VEGFA/ABL1/BMPR2/EDN1/TEK/ANGPT1/ITGB3/HSPB1/FGFR1/GATA2/ROCK2	19
BP	GO:1903038	negative regulation of leukocyte cell-cell adhesion	21/1506	150/18614	0.00946831	0.0610342	0.0470951	CD74/DUSP3/CRTAM/IRF1/ASS1/CCL21/TWSG1/MIA3/VTCN1/CD300A/XCL1/TNFAIP8L2/SDC4/LGALS9/MAD1L1/TMEM131L/PRNP/LAX1/HFE/IL4R/GLI3	21
BP	GO:0033627	cell adhesion mediated by integrin	14/1506	87/18614	0.00979842	0.0630236	0.0486302	SERPINE1/VTN/CCL21/ITGA1/FBN1/PLPP3/ITGA8/EXT1/PODXL/EMILIN1/ITGA11/ITGA7/ITGB3/ITGB1	14
BP	GO:0002042	cell migration involved in sprouting angiogenesis	15/1506	96/18614	0.0100281	0.0638708	0.0492839	HDAC5/PIK3R3/SRF/NRP1/RHOJ/MIA3/EPHB4/NR2E1/VEGFA/ABL1/ROBO1/NR4A1/ITGB1/RHOA/GATA2	15
BP	GO:0086067	AV node cell to bundle of His cell communication	4/1506	12/18614	0.0124595	0.0730645	0.056378	CACNA1G/GJA5/GJC1/CACNA1C	4
BP	GO:0010594	regulation of endothelial cell migration	29/1506	232/18614	0.0126748	0.0740541	0.0571416	SIRT1/HDAC5/SPARC/EGF/NRP1/STC1/BMPER/RHOJ/SP1/PDGFB/NR2E1/GADD45A/PLPP3/VEGFA/ABL1/BMPR2/EDN1/TEK/PRCP/JUP/ANGPT1/ITGB3/SH3BP1/HSPB1/RHOA/FGFR1/NF1/GATA2/ROCK2	29
BP	GO:0022408	negative regulation of cell-cell adhesion	26/1506	205/18614	0.0147879	0.0827725	0.0638689	CD74/DUSP3/CRTAM/IRF1/ALOX12/ASS1/CCL21/TWSG1/MIA3/VTCN1/CD300A/XCL1/TNFAIP8L2/VEGFA/ABL1/SDC4/PODXL/LGALS9/MAD1L1/TMEM131L/MYADM/PRNP/LAX1/HFE/IL4R/GLI3	26
BP	GO:0086066	atrial cardiac muscle cell to AV node cell communication	5/1506	19/18614	0.0153386	0.0847235	0.0653743	KCNQ1/SCN3B/GJA5/GJC1/CACNA1C	5
BP	GO:0060343	trabecula formation	6/1506	26/18614	0.0156389	0.0854965	0.0659707	MMP2/COL1A1/SRF/HEY1/THBS3/TEK	6
BP	GO:2001046	positive regulation of integrin-mediated signaling pathway	4/1506	13/18614	0.0168628	0.0910839	0.070282	LAMC1/NID1/DMTN/LAMA2	4
BP	GO:0007229	integrin-mediated signaling pathway	16/1506	112/18614	0.0181484	0.0962552	0.0742724	LAMC1/NID1/NRP1/ITGA1/PLPP3/ABL1/PHACTR4/ITGA8/CCM2/ITGA11/DMTN/ITGA7/ITGB3/LAMA2/SEMA7A/ITGB1	16
BP	GO:1903055	positive regulation of extracellular matrix organization	6/1506	28/18614	0.0222932	0.111012	0.0856589	PDPN/CFLAR/PHLDB1/ABL1/EMILIN1/DDR2	6
BP	GO:0033687	osteoblast proliferation	7/1506	36/18614	0.0233752	0.113846	0.0878455	EIF2AK2/LRP5/PLXNB1/JUNB/ABL1/ITGB3/RHOA	7
BP	GO:0034113	heterotypic cell-cell adhesion	10/1506	61/18614	0.0236728	0.114408	0.0882792	CD1D/CD2/NINJ1/JUP/MYADM/CD200/ITGA7/ITGB3/SIRPA/ITGB1	10
BP	GO:0086065	cell communication involved in cardiac conduction	10/1506	61/18614	0.0236728	0.114408	0.0882792	KCNQ1/HCN2/CALM3/SCN3B/CAV1/CACNA1G/JUP/GJA5/GJC1/CACNA1C	10
BP	GO:0022617	extracellular matrix disassembly	10/1506	62/18614	0.0262498	0.123481	0.0952805	FAP/MMP2/LRP1/CMA1/LAMC1/ADAMTS5/PDPN/MMP19/ADAMTS4/DDR2	10
BP	GO:0001771	immunological synapse formation	4/1506	15/18614	0.0282811	0.129031	0.0995629	CCL21/CCL19/PRF1/DOCK2	4
BP	GO:2001044	regulation of integrin-mediated signaling pathway	5/1506	22/18614	0.0283974	0.129031	0.0995629	LAMC1/NID1/PHACTR4/DMTN/LAMA2	5
BP	GO:0007156	homophilic cell adhesion via plasma membrane adhesion molecules	21/1506	168/18614	0.0304263	0.136126	0.105037	PCDHGA12/PKD1/PTPN23/CDH13/CELSR2/HMCN1/DCHS1/PCDHGC4/PCDHGC3/CD84/CDH5/AMIGO1/L1CAM/PCDH17/NECTIN3/ROBO1/KIRREL3/CDH22/PECAM1/CDHR1/ITGB1	21
BP	GO:0010715	regulation of extracellular matrix disassembly	4/1506	16/18614	0.035355	0.149556	0.115401	FAP/LRP1/PDPN/DDR2	4
BP	GO:0030202	heparin metabolic process	4/1506	16/18614	0.035355	0.149556	0.115401	GLCE/HS2ST1/EXT1/ANGPT1	4
BP	GO:0090136	epithelial cell-cell adhesion	4/1506	16/18614	0.035355	0.149556	0.115401	VCL/SRF/SERPINB8/JUP	4
BP	GO:0030204	chondroitin sulfate metabolic process	6/1506	32/18614	0.0407666	0.165104	0.127397	DSEL/BGN/EGFLAM/EXT1/B3GALT6/NDNF	6
BP	GO:0061384	heart trabecula morphogenesis	6/1506	32/18614	0.0407666	0.165104	0.127397	SRF/S1PR1/HEY1/TEK/SOS1/HEG1	6
BP	GO:0048251	elastic fiber assembly	3/1506	10/18614	0.0412055	0.165104	0.127397	THSD4/EMILIN1/MYH11	3
BP	GO:0015012	heparan sulfate proteoglycan biosynthetic process	6/1506	33/18614	0.0465437	0.178331	0.137604	GLCE/TCF7L2/HS2ST1/EXT1/B3GALT6/EXTL3	6
