# Supplementary material for: Evolution of high-molecular-mass hyaluronic acid is associated with subterranean lifestyle
Source: Nat Commun. 2023 Dec 5;14:8054. doi: 10.1038/s41467-023-43623-2 (PMC10698142; doi:10.1038/s41467-023-43623-2)
Supplement: Supplementary file 8 — Source Data [file 41467_2023_43623_MOESM8_ESM.xlsx]

## Sheet: Figure 1b
Figure 1b	H2O	Blank media	Mouse	Rat	GP	Golden hamster	Beaver	Capybara	Woodchuck	Eastern grey squirrel	Red squirrel	Chinchilla	Mongolian gerbil	African spiny mouse	Degu	Shrew	BMR	BMR+HAase	NMR	NMR+HAase	DMR	DMR+HAase	EM	EM+HAase	SNM	SNM+HAase
	0.993103	1.02041	1.08803	1.10409	1.09294	1.07746	1.08803	1.11972	1.08621	1.06552	1.09655	1.06552	1.07586	1.09278	1.03093	1.10959	1.27241	1	1.23288	0.989796	1.20205	0.989796	1.18771	0.989796	1.23891	1.0102
	1.00345	1.02041	1.08803	1.09294	1.07063	1.05634	1.07746	1.0669	1.07586	1.05517	1.06552	1.04483	1.07586	1.08247	1.03093	1.09932	1.23103	1.02041	1.20205	1.0102	1.16096	1.02041	1.17747	1.03061	1.22867	1.02041
	1.00345	1.03061	1.07746	1.10409	1.09294	1.05634	1.07746	1.07746	1.06552	1.04483	1.05517	1.08621	1.07586	1.07216	1.04124	1.10959	1.22069	1.03061	1.18151	1.03061	1.15068	1.02041	1.17747	1.0102	1.19795	1.03061
p-value																	BMR vs Blank media	BMR vs BMR+HAase	NMR vs Blank media	NMR vs NMR+HAase	DMR vs Blank media	DMR vs DMR+HAase	EM vs Blank media	EM vs EM+HAase	SNM vs Blank media	SNM vs SNM+HAase
																	0.00017625	0.00024793	0.000288848	0.000507235	0.000781755	0.0010036	5.27967e-06	0.000154715	0.000100838	0.000122492

## Sheet: Figure 1d
Figure 1d	Mouse	BMR		GP	NMR	DMR		Shrew	EM	SNM
	0.0227886	0.0370254		0.019647	0.0318895	0.025877		0.0204539	0.030986	0.0381091
	0.0258371	0.0415104		0.0224716	0.0323307	0.0415156		0.0244901	0.0345042	0.0330028
	0.0191462	0.0340684		0.0198483	0.040204	0.0406798		0.0196672	0.0288703	0.0297835
p-value		0.00674475			0.00767542	0.0408067			0.0111128	0.0131808

## Sheet: Figure 1e
Figure 1e	Mouse	BMR		GP	NMR	DMR		Shrew	EM	SNM
	1.08288	12.1523		0.991778	2.97119	48.6091		0.9932	1.27375	0.232563
	1.07229	15.2757		0.995161	3.03105	47.4802		0.955163	1.25328	0.219685
	0.844832	15.7235		1.01306	3.02469	44.6008		1.05164	1.33275	0.208306
p-value		0.000286834			6.00286e-08	2.72958e-06			0.00146723	1.12435e-05

## Sheet: Figure 1f
Figure 1f	Mouse	BMR		GP	NMR	DMR		Shrew	EM	SNM
	0.956651	0.438929		0.961696	1.82735	6.03294		0.975993	0.114143	0.0994282
	1.08099	0.44174		1.03718	1.8697	6.61428		0.840509	0.113007	0.163246
	0.962363	0.371892		1.00112	1.85062	7.03419		1.1835	0.131041	0.1395
p-value		0.000233951			4.48116e-06	4.4259e-05			0.000914224	0.00103433

## Sheet: Figure 1g
Figure 1g	Mouse	BMR		GP	NMR	DMR		Shrew	EM	SNM
	0.902608	1.10641		1.02284	0.12894	0.382588		0.950234	0.147694	0.0123663
	1.12806	1.13386		0.98983	0.163741	0.409909		1.05705	0.156043	0.0114464
	0.969332	1.0888		0.987329	0.121742	0.339975		0.992716	0.156478	0.0116193
p-value		0.182714			9.7024e-07	1.17578e-05			1.09416e-05	5.81074e-06

## Sheet: Figure 2a
Figure 2a	Mouse	BMR	TMV		GP	NMR	DMR		Shrew	EM	SNM
	23.9905	32.1633	53.2062		25.6702	113.05	119.84		16.2145	102.841	80.0064
	19.5312	45.0297	69.3934		16.0462	90.72	87.0264		12.7718	95.726	125.794
	19.9926	30.0992	34.0461		31.1501	75.822	63.7016		17.2665	74.8771	109.086
p-value		0.0403474	0.0395502			0.00413491	0.0174488			0.000877174	0.00264105

## Sheet: Figure 2b
Figure 2b	HAS2 in Skin	Mouse	BMR	TMV
		1.75909	3.82357	0.125943
		0.240915	0.426003	0.852105
			0.557911	0.402246
	p-value		0.722111	0.45335
	HYAL2 in skin	Mouse	BMR	TMV
		1.13939	0.662419	0.053588
		0.860608	0.228142	0.424385
			0.460572	0.217068
	p-value		0.0647826	0.0212752

## Sheet: Figure 6b
Species	Number of CEGs	Number of convergent sites	Number of divergent sites	C/D ratio	Four_species combinations
Naked mole rat	150	176	855	0.205848	Naked mole rat_Star-nosed mole_Blind mole rat_Transcaucasian mole vole
Blind mole rat	159	198	986	0.200811	Naked mole rat_Star-nosed mole_Blind mole rat_Transcaucasian mole vole
Transcaucasian	148	184	772	0.238342	Naked mole rat_Star-nosed mole_Blind mole rat_Transcaucasian mole vole
Star-nosed mole	157	193	1069	0.180543	Naked mole rat_Star-nosed mole_Blind mole rat_Transcaucasian mole vole
Plateau zokor	144	209	1066	0.19606	Naked mole rat_Star-nosed mole_Plateau zokor_Transcaucasian mole vole
Naked mole rat	126	151	880	0.171591	Naked mole rat_Star-nosed mole_Plateau zokor_Transcaucasian mole vole
Transcaucasian mole vole	132	201	786	0.255725	Naked mole rat_Star-nosed mole_Plateau zokor_Transcaucasian mole vole
Star-nosed mole	157	231	1097	0.210574	Naked mole rat_Star-nosed mole_Plateau zokor_Transcaucasian mole vole
Naked mole rat	146	174	986	0.176471	Naked mole rat_Star-nosed mole_Hoary bamboo rat_Transcaucasian mole vole
Hoary bamboo rat	178	222	1340	0.165672	Naked mole rat_Star-nosed mole_Hoary bamboo rat_Transcaucasian mole vole
Transcaucasian mole vole	152	200	885	0.225989	Naked mole rat_Star-nosed mole_Hoary bamboo rat_Transcaucasian mole vole
Star-nosed mole	177	227	1249	0.181745	Naked mole rat_Star-nosed mole_Hoary bamboo rat_Transcaucasian mole vole
Eastern mole	142	205	861	0.238095	Naked mole rat_Eastern mole_Blind mole rat_Transcaucasian mole vole
Naked mole rat	126	146	754	0.193634	Naked mole rat_Eastern mole_Blind mole rat_Transcaucasian mole vole
Blind mole rat	160	233	845	0.27574	Naked mole rat_Eastern mole_Blind mole rat_Transcaucasian mole vole
Transcaucasian mole vole	140	209	684	0.305556	Naked mole rat_Eastern mole_Blind mole rat_Transcaucasian mole vole
Eastern mole	126	183	922	0.198482	Naked mole rat_Eastern mole_Plateau zokor_Transcaucasian mole vole
Plateau zokor	124	184	958	0.192067	Naked mole rat_Eastern mole_Plateau zokor_Transcaucasian mole vole
Naked mole rat	108	120	809	0.148331	Naked mole rat_Eastern mole_Plateau zokor_Transcaucasian mole vole
Transcaucasian mole vole	109	163	700	0.232857	Naked mole rat_Eastern mole_Plateau zokor_Transcaucasian mole vole
Eastern mole	155	235	1067	0.220244	Naked mole rat_Eastern mole_Hoary bamboo rat_Transcaucasian mole vole
Naked mole rat	130	148	924	0.160173	Naked mole rat_Eastern mole_Hoary bamboo rat_Transcaucasian mole vole
Hoary bamboo rat	167	253	1234	0.205024	Naked mole rat_Eastern mole_Hoary bamboo rat_Transcaucasian mole vole
Transcaucasian mole vole	128	207	838	0.247017	Naked mole rat_Eastern mole_Hoary bamboo rat_Transcaucasian mole vole
Damara mole rat	169	205	951	0.215563	Damara mole rat_Star-nosed mole_Blind mole rat_Transcaucasian mole vole
Blind mole rat	177	217	1032	0.210271	Damara mole rat_Star-nosed mole_Blind mole rat_Transcaucasian mole vole
Transcaucasian mole vole	158	198	831	0.238267	Damara mole rat_Star-nosed mole_Blind mole rat_Transcaucasian mole vole
Star-nosed mole	179	226	1137	0.198769	Damara mole rat_Star-nosed mole_Blind mole rat_Transcaucasian mole vole
Plateau zokor	172	234	1110	0.210811	Damara mole rat_Star-nosed mole_Plateau zokor_Transcaucasian mole vole
Damara mole rat	161	186	975	0.190769	Damara mole rat_Star-nosed mole_Plateau zokor_Transcaucasian mole vole
Transcaucasian mole vole	146	221	842	0.26247	Damara mole rat_Star-nosed mole_Plateau zokor_Transcaucasian mole vole
Star-nosed mole	172	250	1162	0.215146	Damara mole rat_Star-nosed mole_Plateau zokor_Transcaucasian mole vole
Damara mole rat	177	216	1152	0.1875	Damara mole rat_Star-nosed mole_Hoary bamboo rat_Transcaucasian mole vole
Hoary bamboo rat	210	254	1442	0.176144	Damara mole rat_Star-nosed mole_Hoary bamboo rat_Transcaucasian mole vole
Transcaucasian mole vole	180	231	959	0.240876	Damara mole rat_Star-nosed mole_Hoary bamboo rat_Transcaucasian mole vole
Star-nosed mole	195	252	1365	0.184615	Damara mole rat_Star-nosed mole_Hoary bamboo rat_Transcaucasian mole vole
Eastern mole	173	241	941	0.256111	Damara mole rat_Eastern mole_Blind mole rat_Transcaucasian mole vole
Damara mole rat	160	178	869	0.204833	Damara mole rat_Eastern mole_Blind mole rat_Transcaucasian mole vole
Blind mole rat	175	244	938	0.260128	Damara mole rat_Eastern mole_Blind mole rat_Transcaucasian mole vole
Transcaucasian mole vole	158	228	728	0.313187	Damara mole rat_Eastern mole_Blind mole rat_Transcaucasian mole vole
Eastern mole	156	214	981	0.218145	Damara mole rat_Eastern mole_Plateau zokor_Transcaucasian mole vole
Plateau zokor	154	210	1030	0.203883	Damara mole rat_Eastern mole_Plateau zokor_Transcaucasian mole vole
Damara mole rat	154	167	901	0.18535	Damara mole rat_Eastern mole_Plateau zokor_Transcaucasian mole vole
Transcaucasian mole vole	142	196	728	0.269231	Damara mole rat_Eastern mole_Plateau zokor_Transcaucasian mole vole
Eastern mole	174	260	1140	0.22807	Damara mole rat_Eastern mole_Hoary bamboo rat_Transcaucasian mole vole
Damara mole rat	161	190	1042	0.182342	Damara mole rat_Eastern mole_Hoary bamboo rat_Transcaucasian mole vole
Hoary bamboo rat	181	274	1326	0.206637	Damara mole rat_Eastern mole_Hoary bamboo rat_Transcaucasian mole vole
Transcaucasian mole vole	166	253	885	0.285876	Damara mole rat_Eastern mole_Hoary bamboo rat_Transcaucasian mole vole
Guinea pig	331	521	1585	0.328707	Shrew_Guinea pig_Kangaroo rat_Rat
Kangaroo rat	391	629	1753	0.358813	Shrew_Guinea pig_Kangaroo rat_Rat
Rat	348	463	1812	0.255519	Shrew_Guinea pig_Kangaroo rat_Rat
Shrew	359	567	1804	0.314302	Shrew_Guinea pig_Kangaroo rat_Rat
Guinea pig	317	501	1577	0.317692	Shrew_Guinea pig_Kangaroo rat_Mouse
Kangaroo rat	374	590	1766	0.334088	Shrew_Guinea pig_Kangaroo rat_Mouse
Mouse	322	422	1770	0.238418	Shrew_Guinea pig_Kangaroo rat_Mouse
Shrew	347	544	1735	0.313545	Shrew_Guinea pig_Kangaroo rat_Mouse

## Sheet: Figure S1a
Figure S1a	HA ELISA	Mouse	BMR
		597.482	4046.96
		598.466	3665.33
		554.204	3382.05
	p-value		8.65752e-05

## Sheet: Figure S1b
Figure S1b	Relative HA intensity	Mouse	BMR		GP	NMR	DMR		Shrew	EM	SNM
		1.0182	1.4263		0.98542	1.50215	1.69687		0.991848	1.8734	2.00837
		0.998247	2.19193		0.950743	1.57979	1.35995		0.78	2.22926	1.4072
		0.983556	2.33952		1.06384	2.37602	1.95989		1.22815	1.37589	1.68677
	p-value		0.025324			0.0435404	0.0190729			0.041626	0.0318175

[truncated: 9 more sheets: Figure S2a, Figure S2b, Figure S3a, Figure S3b, Figure S5a, Figure S7a, Figure S7b, Figure S8d, Figure S8g]
